# Supplementary material for: DNA methylation-based patterns for early diagnostic prediction and prognostic evaluation in colorectal cancer patients with high tumor mutation burden
Source: Front Oncol. 2023 Jan 13;12:1030335. doi: 10.3389/fonc.2022.1030335 (PMC9880489; doi:10.3389/fonc.2022.1030335)
Supplement: Supplementary file 2 [file Table_1.xlsx]

## Sheet: Table S1
Table S1. Identification of 735 differential methylated regions in high TMB group.
DMR id	chr	start	end	width	strand	value	area	cluster	indexStart	indexEnd	L	clusterL	p.value	fwer	p.valueArea	fwerArea
DMR_1	chr6	133561660	133562776	1117	*	0.383051	13.7898	169283	180998	181033	36	43	0	0	0	0
DMR_2	chr18	74960996	74962133	1138	*	0.36593	9.14825	93064	424230	424254	25	32	0	0	0	0
DMR_3	chr6	32063901	32064785	885	*	0.303184	9.09552	163807	165929	165958	30	73	0	0	0	0
DMR_4	chr10	118030970	118033115	2146	*	0.398253	7.96505	28533	267199	267218	20	30	0	0	0	0
DMR_5	chr1	91182128	91185422	3295	*	0.304548	7.00461	10123	23974	23996	23	26	0	0	0	0
DMR_6	chr20	61050560	61051438	879	*	0.485517	6.79724	122288	459601	459614	14	26	0	0	0	0
DMR_7	chr12	45269519	45270818	1300	*	0.317876	6.6754	45329	308582	308602	21	30	0	0	0	0
DMR_8	chr11	110581872	110584327	2456	*	0.347584	6.60409	39914	296688	296706	19	22	0	0	0	0
DMR_9	chr8	97505593	97507958	2366	*	0.409645	6.55431	191057	231317	231332	16	18	0	0	0	0
DMR_10	chr4	93224895	93227270	2376	*	0.344025	6.53647	145345	118845	118863	19	19	0	0	0	0
DMR_11	chr19	37997294	37998171	878	*	0.479027	6.22736	98881	439836	439848	13	13	0	0	0	0
DMR_12	chr11	30605787	30608165	2379	*	0.380113	6.08181	33720	281544	281559	16	21	0	0	0	0
DMR_13	chr8	65488069	65490710	2642	*	0.284855	5.98196	189652	228400	228420	21	26	0	0	0	0
DMR_14	chr12	133464419	133464892	474	*	0.29822	5.96441	52682	326616	326635	20	35	0	0	0	0
DMR_15	chr21	34442183	34444584	2402	*	0.321153	5.78075	123288	462046	462063	18	19	0	0	0	0
DMR_16	chr18	5542743	5544237	1495	*	0.371971	5.57956	91317	419724	419738	15	16	0	0	0	0
DMR_17	chr11	94501303	94502658	1356	*	0.354762	5.32143	39231	295320	295334	15	18	0	0	0	0
DMR_18	chr11	32456069	32457878	1810	*	0.379739	5.31634	33812	281867	281880	14	26	0	0	0	0
DMR_19	chr6	29521228	29521631	404	*	0.312374	5.31036	163140	158807	158823	17	40	0	0	0	0
DMR_20	chr3	154796861	154798079	1219	*	0.328708	5.25932	137439	101075	101090	16	17	0	0	0	0
DMR_21	chr4	154709441	154710499	1059	*	0.344464	5.16696	147756	123670	123684	15	55	0	0	0	0
DMR_22	chr3	238048	240139	2092	*	0.321203	5.13925	128184	81671	81686	16	16	0	0	0	0
DMR_23	chr3	140770213	140770984	772	*	0.36681	5.13534	136727	99546	99559	14	23	0	0	0	0
DMR_24	chr10	91294781	91295855	1075	*	0.362512	5.07516	26462	262198	262211	14	17	0	0	0	0
DMR_25	chr5	83678796	83680968	2173	*	0.338323	5.07485	153922	137363	137377	15	19	0	0	0	0
DMR_26	chr6	62995523	62996702	1180	*	0.360784	5.05098	166531	175026	175039	14	14	0	0	0	0
DMR_27	chr10	7451314	7453471	2158	*	0.385825	5.01572	21298	251540	251552	13	20	0	0	0	0
DMR_28	chr6	30418773	30419070	298	*	0.311732	4.98771	163379	161025	161040	16	33	0	0	0	0
DMR_29	chr3	96532640	96534005	1366	*	0.410782	4.92938	133842	93567	93578	12	12	0	0	0	0
DMR_30	chr8	21645078	21647026	1949	*	0.410642	4.9277	186986	222626	222637	12	13	0	0	0	0
DMR_31	chr7	37488162	37488858	697	*	0.409204	4.91045	176083	197910	197921	12	15	0	0	0	0
DMR_32	chr7	134142981	134144118	1138	*	0.348121	4.8737	182281	211447	211460	14	15	0	0	0	0
DMR_33	chr17	43339040	43339831	792	*	0.405479	4.86574	86188	405927	405938	12	14	0	0	0	0
DMR_34	chr10	134599809	134600491	683	*	0.283388	4.8176	30355	272035	272051	17	45	0	0	0	0
DMR_35	chr6	118228060	118229732	1673	*	0.369355	4.80162	168652	179776	179788	13	14	0	0	0	0
DMR_36	chr6	31783240	31783545	306	*	0.36809	4.78516	163721	164644	164656	13	38	0	0	0	0
DMR_37	chr12	24715250	24716640	1391	*	0.362928	4.71807	44466	306806	306818	13	19	0	0	0	0
DMR_38	chr5	119799822	119801643	1822	*	0.336109	4.70553	155248	140015	140028	14	18	0	0	0	0
DMR_39	chr5	82767280	82769097	1818	*	0.35968	4.67584	153887	137294	137306	13	16	0	0	0	0
DMR_40	chr7	49812836	49813763	928	*	0.516912	4.6522	177013	199806	199814	9	9	0	0	0	0
DMR_41	chr8	67873343	67875441	2099	*	0.386557	4.63868	189794	228772	228783	12	13	0	0	1.67e-05	0.002
DMR_42	chr7	142494439	142495582	1144	*	0.386534	4.63841	182978	212847	212858	12	19	0	0	1.67e-05	0.002
DMR_43	chr14	95234658	95236539	1882	*	0.356566	4.63536	62828	349521	349533	13	22	0	0	1.67e-05	0.002
DMR_44	chr12	48397055	48398730	1676	*	0.354023	4.6023	45566	309090	309102	13	25	0	0	1.67e-05	0.002
DMR_45	chr8	68864012	68864908	897	*	0.3802	4.5624	189840	228873	228884	12	14	0	0	1.67e-05	0.002
DMR_46	chr2	180725622	180726697	1076	*	0.303901	4.55851	114307	71223	71237	15	15	0	0	1.67e-05	0.002
DMR_47	chr3	138665654	138666719	1066	*	0.325076	4.55107	136617	99291	99304	14	16	0	0	1.67e-05	0.002
DMR_48	chr5	178016796	178018015	1220	*	0.346135	4.49976	159821	150281	150293	13	16	0	0	1.67e-05	0.002
DMR_49	chr11	2160904	2161314	411	*	0.34604	4.49852	31470	275995	276007	13	62	0	0	1.67e-05	0.002
DMR_50	chr8	67344553	67345006	454	*	0.488335	4.39502	189726	228619	228627	9	9	0	0	1.67e-05	0.002
DMR_51	chr4	81951446	81953041	1596	*	0.366113	4.39335	144825	117736	117747	12	14	0	0	1.67e-05	0.002
DMR_52	chr2	115918745	115920825	2081	*	0.363505	4.36206	110777	63988	63999	12	13	0	0	1.67e-05	0.002
DMR_53	chr22	45405061	45405904	844	*	0.394922	4.34414	127375	472001	472011	11	18	0	0	1.67e-05	0.002
DMR_54	chr14	57277227	57279669	2443	*	0.332028	4.31637	60073	343759	343771	13	20	0	0	1.67e-05	0.002
DMR_55	chr2	31456741	31457287	547	*	0.355632	4.26758	105491	52848	52859	12	13	0	0	1.67e-05	0.002
DMR_56	chr6	84417933	84419352	1420	*	0.327225	4.25392	167137	176362	176374	13	15	0	0	1.67e-05	0.002
DMR_57	chr12	103351180	103352454	1275	*	0.326547	4.2451	49167	317537	317549	13	21	0	0	1.67e-05	0.002
DMR_58	chr5	127873283	127875163	1881	*	0.384823	4.23305	155668	140791	140801	11	20	0	0	1.67e-05	0.002
DMR_59	chr5	71402893	71404897	2005	*	0.324725	4.22142	153082	135625	135637	13	14	0	0	1.67e-05	0.002
DMR_60	chr16	28074384	28075289	906	*	0.467648	4.20884	75025	377801	377809	9	13	0	0	1.67e-05	0.002
DMR_61	chr21	27011480	27012878	1399	*	0.417069	4.17069	123038	461433	461442	10	14	0	0	1.67e-05	0.002
DMR_62	chr6	167275755	167276419	665	*	0.378605	4.16466	171702	186056	186066	11	15	0	0	1.67e-05	0.002
DMR_63	chr16	66637919	66638438	520	*	0.416435	4.16435	77216	382897	382906	10	16	0	0	1.67e-05	0.002
DMR_64	chr4	174450408	174451468	1061	*	0.343925	4.1271	148425	125128	125139	12	28	0	0	1.67e-05	0.002
DMR_65	chr7	94284396	94284678	283	*	0.29423	4.11921	179437	204935	204948	14	91	0	0	1.67e-05	0.002
DMR_66	chr10	15760947	15762312	1366	*	0.313282	4.07267	21893	252914	252926	13	15	0	0	1.67e-05	0.002
DMR_67	chr4	81186795	81187906	1112	*	0.405528	4.05528	144803	117682	117691	10	12	0	0	1.67e-05	0.002
DMR_68	chr17	78449508	78452482	2975	*	0.337333	4.048	90172	415892	415903	12	14	0	0	1.67e-05	0.002
DMR_69	chr15	92936678	92938295	1618	*	0.367856	4.04642	70889	367632	367642	11	17	0	0	1.67e-05	0.002
DMR_70	chr10	8096579	8097354	776	*	0.306699	3.98709	21365	251789	251801	13	60	0	0	1.67e-05	0.002
DMR_71	chr18	18821913	18823509	1597	*	0.362434	3.98678	91768	420783	420793	11	11	0	0	1.67e-05	0.002
DMR_72	chr6	80656586	80657555	970	*	0.30489	3.96357	167041	176111	176123	13	14	0	0	1.67e-05	0.002
DMR_73	chr1	82267682	82269258	1577	*	0.329966	3.95959	9667	23032	23043	12	14	0	0	1.67e-05	0.002
DMR_74	chr6	166581519	166582393	875	*	0.395899	3.95899	171569	185701	185710	10	18	0	0	1.67e-05	0.002
DMR_75	chr11	7272867	7274234	1368	*	0.394116	3.94116	32209	278291	278300	10	12	0	0	1.67e-05	0.002
DMR_76	chr2	20865651	20866500	850	*	0.302408	3.9313	104601	50799	50811	13	13	0	0	1.67e-05	0.002
DMR_77	chr8	53476865	53478706	1842	*	0.302381	3.93095	189080	227154	227166	13	13	0	0	1.67e-05	0.002
DMR_78	chr7	108095719	108097477	1759	*	0.356207	3.91828	180871	208621	208631	11	12	0	0	1.67e-05	0.002
DMR_79	chr12	104850321	104851316	996	*	0.354972	3.90469	49278	317794	317804	11	12	0	0	1.67e-05	0.002
DMR_80	chr1	119526783	119528638	1856	*	0.323535	3.88242	11733	27797	27808	12	20	0	0	1.67e-05	0.002
DMR_81	chr13	36871646	36872166	521	*	0.323367	3.8804	54119	329819	329830	12	14	0	0	1.67e-05	0.002
DMR_82	chr5	11903441	11904912	1472	*	0.351817	3.86999	150779	131053	131063	11	14	0	0	1.67e-05	0.002
DMR_83	chr16	25702570	25704507	1938	*	0.348238	3.83062	74900	377565	377575	11	11	0	0	1.67e-05	0.002
DMR_84	chr13	43148214	43149281	1068	*	0.347956	3.82751	54454	330588	330598	11	15	0	0	1.67e-05	0.002
DMR_85	chr19	56904580	56905152	573	*	0.347701	3.82471	102405	449388	449398	11	13	0	0	1.67e-05	0.002
DMR_86	chr3	44039204	44041025	1822	*	0.318703	3.82444	130848	87157	87168	12	25	0	0	1.67e-05	0.002
DMR_87	chr7	145812871	145813439	569	*	0.380984	3.80984	183163	213240	213249	10	17	0	0	1.67e-05	0.002
DMR_88	chr3	128209772	128212476	2705	*	0.292929	3.80808	135798	97457	97469	13	17	0	0	1.67e-05	0.002
DMR_89	chr20	2780680	2781489	810	*	0.345544	3.80099	119347	451449	451459	11	13	0	0	1.67e-05	0.002
DMR_90	chr11	105480979	105481863	885	*	0.345525	3.80077	39697	296130	296140	11	17	0	0	1.67e-05	0.002
DMR_91	chr15	61520873	61521987	1115	*	0.344156	3.78571	67671	360784	360794	11	17	0	0	1.67e-05	0.002
DMR_92	chr13	95364510	95364993	484	*	0.343047	3.77352	56169	334017	334027	11	19	0	0	1.67e-05	0.002
DMR_93	chr12	22487219	22488465	1247	*	0.342426	3.76669	44396	306678	306688	11	11	0	0	1.67e-05	0.002
DMR_94	chr11	104034058	104035151	1094	*	0.418369	3.76532	39643	296036	296044	9	13	0	0	1.67e-05	0.002
DMR_95	chr12	15475236	15476085	850	*	0.341262	3.75389	44121	306157	306167	11	13	0	0	1.67e-05	0.002
DMR_96	chr5	178771329	178772793	1465	*	0.373408	3.73408	159950	150601	150610	10	14	0	0	1.67e-05	0.002
DMR_97	chr7	100318080	100318718	639	*	0.373277	3.73277	180082	206905	206914	10	11	0	0	1.67e-05	0.002
DMR_98	chr20	42544648	42545099	452	*	0.371975	3.71975	121060	456319	456328	10	23	0	0	1.67e-05	0.002
DMR_99	chr5	146258159	146258546	388	*	0.3098	3.7176	157365	145070	145081	12	21	0	0	1.67e-05	0.002
DMR_100	chr14	90527378	90528870	1493	*	0.285939	3.71721	62317	348420	348432	13	19	0	0	1.67e-05	0.002
DMR_101	chr12	85305087	85306548	1462	*	0.371011	3.71011	48318	315827	315836	10	23	0	0	1.67e-05	0.002
DMR_102	chr8	104512317	104513909	1593	*	0.412076	3.70868	191592	232451	232459	9	15	0	0	1.67e-05	0.002
DMR_103	chr19	58125438	58126053	616	*	0.336546	3.702	102573	449950	449960	11	11	0	0	1.67e-05	0.002
DMR_104	chr11	22214333	22215407	1075	*	0.36887	3.6887	33453	280988	280997	10	10	0	0	1.67e-05	0.002
DMR_105	chr6	127440000	127441151	1152	*	0.402563	3.62307	168956	180374	180382	9	17	0	0	1.67e-05	0.002
DMR_106	chr11	12030187	12030648	462	*	0.362228	3.62228	32678	279293	279302	10	22	0	0	1.67e-05	0.002
DMR_107	chr19	37329090	37329475	386	*	0.400752	3.60677	98814	439630	439638	9	16	0	0	1.67e-05	0.002
DMR_108	chr6	41605994	41607326	1333	*	0.399515	3.59563	165208	172271	172279	9	12	0	0	1.67e-05	0.002
DMR_109	chr20	37434229	37435204	976	*	0.398706	3.58835	120935	455940	455948	9	17	0	0	1.67e-05	0.002
DMR_110	chr12	5018229	5019024	796	*	0.3257	3.5827	43050	303602	303612	11	24	0	0	1.67e-05	0.002
DMR_111	chr11	79150411	79151814	1404	*	0.35737	3.5737	38623	294109	294118	10	25	0	0	1.67e-05	0.002
DMR_112	chr8	145105319	145107199	1881	*	0.396589	3.56931	194325	238285	238293	9	17	0	0	1.67e-05	0.002
DMR_113	chr2	54086854	54087343	490	*	0.324428	3.5687	106896	55490	55500	11	14	0	0	1.67e-05	0.002
DMR_114	chr2	1746846	1748876	2031	*	0.354766	3.54766	103109	47691	47700	10	19	0	0	1.67e-05	0.002
DMR_115	chr11	128563634	128564180	547	*	0.505064	3.53545	41768	300761	300767	7	19	0	0	1.67e-05	0.002
DMR_116	chr12	95941869	95942964	1096	*	0.441401	3.53121	48776	316710	316717	8	10	0	0	1.67e-05	0.002
DMR_117	chr19	12267308	12267796	489	*	0.440787	3.5263	96484	433093	433100	8	8	0	0	1.67e-05	0.002
DMR_118	chr15	93632611	93633408	798	*	0.352623	3.52623	70991	367880	367889	10	10	0	0	1.67e-05	0.002
DMR_119	chr3	68980947	68981956	1010	*	0.349088	3.49088	133103	92279	92288	10	14	0	0	1.67e-05	0.002
DMR_120	chr15	84115811	84116151	341	*	0.387823	3.49041	70126	365980	365988	9	12	0	0	1.67e-05	0.002
DMR_121	chr1	25256939	25257587	649	*	0.316753	3.48428	4856	11825	11835	11	33	0	0	1.67e-05	0.002
DMR_122	chr6	94129234	94129697	464	*	0.348398	3.48398	167522	177232	177241	10	17	0	0	1.67e-05	0.002
DMR_123	chr16	56228385	56228577	193	*	0.434628	3.47702	76578	381578	381585	8	14	0	0	1.67e-05	0.002
DMR_124	chr11	43601969	43602914	946	*	0.315341	3.46875	34315	282870	282880	11	24	0	0	1.67e-05	0.002
DMR_125	chr4	156128904	156130206	1303	*	0.289039	3.46847	147810	123864	123875	12	12	0	0	1.67e-05	0.002
DMR_126	chr4	90757814	90758843	1030	*	0.313608	3.44969	145308	118769	118779	11	22	0	0	1.67e-05	0.002
DMR_127	chr2	71127220	71127576	357	*	0.287058	3.4447	108025	57920	57931	12	33	0	0	1.67e-05	0.002
DMR_128	chr6	71666063	71667105	1043	*	0.344229	3.44229	166691	175378	175387	10	14	0	0	1.67e-05	0.002
DMR_129	chr1	108506812	108508548	1737	*	0.343908	3.43908	10769	25498	25507	10	10	0	0	1.67e-05	0.002
DMR_130	chr11	123300839	123301758	920	*	0.381716	3.43544	41216	299634	299642	9	12	0	0	1.67e-05	0.002
DMR_131	chr8	65492528	65492936	409	*	0.342678	3.42678	189653	228429	228438	10	13	0	0	1.67e-05	0.002
DMR_132	chr6	72596135	72596748	614	*	0.380074	3.42067	166740	175470	175478	9	10	0	0	1.67e-05	0.002
DMR_133	chr13	28498091	28499045	955	*	0.379515	3.41563	53542	328676	328684	9	9	0	0	1.67e-05	0.002
DMR_134	chr11	44330903	44331934	1032	*	0.378474	3.40627	34379	283053	283061	9	49	0	0	1.67e-05	0.002
DMR_135	chr11	112831901	112833058	1158	*	0.309179	3.40097	40092	297159	297169	11	16	0	0	1.67e-05	0.002
DMR_136	chr10	134901199	134901689	491	*	0.376665	3.38999	30503	272646	272654	9	15	0	0	1.67e-05	0.002
DMR_137	chr7	155166205	155167511	1307	*	0.338946	3.38946	184079	215445	215454	10	23	0	0	1.67e-05	0.002
DMR_138	chr2	25391042	25391830	789	*	0.307692	3.38461	104867	51379	51389	11	13	0	0	1.67e-05	0.002
DMR_139	chr19	52900901	52901307	407	*	0.338128	3.38128	101616	447248	447257	10	14	0	0	1.67e-05	0.002
DMR_140	chr4	37245195	37246827	1633	*	0.306579	3.37237	142971	113815	113825	11	13	0	0	1.67e-05	0.002
DMR_141	chr10	57389676	57391271	1596	*	0.336846	3.36846	24140	257573	257582	10	11	0	0	1.67e-05	0.002
DMR_142	chr2	164592561	164593498	938	*	0.373344	3.36009	113270	68841	68849	9	12	0	0	3.34e-05	0.004
DMR_143	chr3	196065189	196065569	381	*	-0.335753	3.35753	139966	106275	106284	10	12	0	0	5.02e-05	0.006
DMR_144	chr15	79723997	79725284	1288	*	0.334742	3.34742	69768	365256	365265	10	15	0	0	5.02e-05	0.006
DMR_145	chr2	88751405	88752553	1149	*	0.370673	3.33606	109086	60427	60435	9	13	0	0	5.02e-05	0.006
DMR_146	chr2	39892450	39893887	1438	*	0.330971	3.30971	105993	53778	53787	10	11	0	0	5.02e-05	0.006
DMR_147	chr14	24803679	24804339	661	*	0.366819	3.30137	58745	340823	340831	9	13	0	0	5.02e-05	0.006
DMR_148	chr10	82116203	82116571	369	*	0.36426	3.27834	25951	261139	261147	9	13	0	0	5.02e-05	0.006
DMR_149	chr2	154335184	154335698	515	*	0.297719	3.2749	112833	67975	67985	11	32	0	0	5.02e-05	0.006
DMR_150	chr19	37957601	37958522	922	*	0.363552	3.27197	98877	439812	439820	9	12	0	0	6.69e-05	0.008
DMR_151	chr2	105459097	105461368	2272	*	0.326157	3.26157	110027	62461	62470	10	15	0	0	8.36e-05	0.01
DMR_152	chr2	139537131	139538601	1471	*	0.325788	3.25788	112262	67056	67065	10	13	0	0	8.36e-05	0.01
DMR_153	chr4	17783042	17783502	461	*	0.325426	3.25426	142461	112913	112922	10	13	0	0	8.36e-05	0.01
DMR_154	chr11	115630531	115631143	613	*	0.360559	3.24503	40322	297612	297620	9	14	0	0	8.36e-05	0.01
DMR_155	chr13	96296708	96297224	517	*	0.324117	3.24117	56223	334135	334144	10	12	0	0	8.36e-05	0.01
DMR_156	chr4	13545291	13546292	1002	*	0.323616	3.23616	142217	112445	112454	10	18	0	0	8.36e-05	0.01
DMR_157	chr11	636659	637491	833	*	0.358783	3.22904	30932	274160	274168	9	18	0	0	8.36e-05	0.01
DMR_158	chr7	158936508	158938060	1553	*	0.322886	3.22886	184979	218201	218210	10	12	0	0	8.36e-05	0.01
DMR_159	chr8	32405427	32406928	1502	*	0.403561	3.22849	187977	224876	224883	8	9	0	0	8.36e-05	0.01
DMR_160	chr2	145277596	145278113	518	*	0.322425	3.22425	112423	67293	67302	10	13	0	0	8.36e-05	0.01
DMR_161	chr1	70032840	70033902	1063	*	0.322396	3.22396	9313	22285	22294	10	13	0	0	8.36e-05	0.01
DMR_162	chr3	150803307	150804719	1413	*	0.356676	3.21009	137260	100762	100770	9	14	0	0	8.36e-05	0.01
DMR_163	chr2	175546916	175548447	1532	*	0.355933	3.20339	113975	70268	70276	9	10	0	0	8.36e-05	0.01
DMR_164	chr8	30890553	30890902	350	*	0.400339	3.20271	187945	224799	224806	8	35	0	0	8.36e-05	0.01
DMR_165	chr16	66612955	66613334	380	*	0.354823	3.1934	77213	382882	382890	9	13	0	0	8.36e-05	0.01
DMR_166	chr4	157997173	157997750	578	*	0.354271	3.18844	147887	124019	124027	9	16	0	0	8.36e-05	0.01
DMR_167	chr3	85007732	85008786	1055	*	0.288236	3.1706	133697	93266	93276	11	13	0	0	8.36e-05	0.01
DMR_168	chr12	64062384	64062724	341	*	0.39553	3.16424	47335	314005	314012	8	10	0	0	8.36e-05	0.01
DMR_169	chr6	105584149	105585179	1031	*	0.395484	3.16387	167825	178005	178012	8	10	0	0	8.36e-05	0.01
DMR_170	chr2	63283939	63284574	636	*	0.44987	3.14909	107365	56567	56573	7	41	0	0	8.36e-05	0.01
DMR_171	chr4	184826421	184827754	1334	*	0.349703	3.14733	148817	125936	125944	9	15	0	0	8.36e-05	0.01
DMR_172	chr13	37247708	37249481	1774	*	0.285086	3.13594	54141	329923	329933	11	14	0	0	0.000117067	0.014
DMR_173	chr1	202679089	202679768	680	*	0.347414	3.12673	16355	38490	38498	9	10	0	0	0.000117067	0.014
DMR_174	chr8	85094437	85095498	1062	*	0.389324	3.11459	190477	230174	230181	8	12	0	0	0.000117067	0.014
DMR_175	chr6	30227729	30227883	155	*	0.344062	3.09656	163358	160772	160780	9	46	0	0	0.000117067	0.014
DMR_176	chr10	119000638	119001529	892	*	0.385739	3.08591	28635	267513	267520	8	12	0	0	0.000117067	0.014
DMR_177	chr17	7554163	7555322	1160	*	0.308426	3.08426	82042	395521	395530	10	15	0	0	0.000117067	0.014
DMR_178	chr14	23834710	23835212	503	*	0.342456	3.0821	58568	340256	340264	9	13	0	0	0.000117067	0.014
DMR_179	chr10	88126089	88126306	218	*	0.385154	3.08124	26158	261542	261549	8	8	0	0	0.000117067	0.014
DMR_180	chr2	69240042	69240950	909	*	0.279655	3.0762	107810	57417	57427	11	14	0	0	0.000117067	0.014
DMR_181	chr13	103052362	103053652	1291	*	0.38264	3.06112	56693	335142	335149	8	13	0	0	0.000117067	0.014
DMR_182	chr11	65601202	65601427	226	*	0.340109	3.06098	36592	288793	288801	9	15	0	0	0.000117067	0.014
DMR_183	chr7	49814435	49815642	1208	*	0.382193	3.05754	177014	199815	199822	8	10	0	0	0.000117067	0.014
DMR_184	chr7	90225761	90226609	849	*	0.305546	3.05546	179178	204374	204383	10	10	0	0	0.000117067	0.014
DMR_185	chr14	23821149	23822265	1117	*	0.339221	3.05299	58564	340241	340249	9	10	0	0	0.000117067	0.014
DMR_186	chr2	63285097	63286355	1259	*	0.305141	3.05141	107365	56576	56585	10	41	0	0	0.000117067	0.014
DMR_187	chr18	35146227	35146591	365	*	0.381015	3.04812	92174	421940	421947	8	35	0	0	0.000117067	0.014
DMR_188	chr13	36704955	36705622	668	*	0.434699	3.0429	54104	329779	329785	7	11	0	0	0.000117067	0.014
DMR_189	chr6	152957910	152958348	439	*	0.379471	3.03577	170540	183618	183625	8	18	0	0	0.000117067	0.014
DMR_190	chr10	124895638	124897153	1516	*	0.303493	3.03493	29133	268598	268607	10	19	0	0	0.000117067	0.014
DMR_191	chr19	58038573	58039253	681	*	0.30316	3.0316	102549	449877	449886	10	10	0	0	0.000117067	0.014
DMR_192	chr19	37959853	37960542	690	*	0.336241	3.02616	98878	439825	439833	9	10	0	0	0.000117067	0.014
DMR_193	chr4	134069593	134070441	849	*	0.30165	3.0165	146801	121857	121866	10	18	0	0	0.000117067	0.014
DMR_194	chr4	44450870	44451526	657	*	0.335063	3.01557	143397	114810	114818	9	9	0	0	0.000117067	0.014
DMR_195	chr3	136537752	136538934	1183	*	0.274028	3.01431	136449	98866	98876	11	19	0	0	0.000117067	0.014
DMR_196	chr5	122424059	122425702	1644	*	0.334044	3.0064	155355	140236	140244	9	25	0	0	0.000117067	0.014
DMR_197	chr11	134146253	134147327	1075	*	0.429125	3.00388	42350	302020	302026	7	17	0	0	0.000117067	0.014
DMR_198	chr5	17217877	17219020	1144	*	0.427906	2.99534	151111	131616	131622	7	10	0	0	0.000117067	0.014
DMR_199	chr1	220101698	220102307	610	*	0.298823	2.98823	17845	41590	41599	10	15	0	0	0.000117067	0.014
DMR_200	chr5	1444395	1445593	1199	*	0.330195	2.97176	149952	128929	128937	9	12	0	0	0.000117067	0.014
DMR_201	chr5	134871645	134871966	322	*	0.296337	2.96337	156175	142016	142025	10	31	0	0	0.000117067	0.014
DMR_202	chr10	64133795	64134403	609	*	0.327092	2.94382	24423	258109	258117	9	12	0	0	0.00013379	0.016
DMR_203	chr10	119301464	119302167	704	*	0.324935	2.92442	28655	267588	267596	9	13	0	0	0.00013379	0.016
DMR_204	chr19	37407257	37407889	633	*	0.416706	2.91694	98823	439671	439677	7	15	0	0	0.00013379	0.016
DMR_205	chr10	118896776	118898082	1307	*	0.291276	2.91276	28618	267431	267440	10	15	0	0	0.00013379	0.016
DMR_206	chr7	132261287	132262526	1240	*	0.364074	2.91259	182166	211273	211280	8	11	0	0	0.00013379	0.016
DMR_207	chr17	71161258	71162393	1136	*	0.323614	2.91253	88677	411757	411765	9	15	0	0	0.00013379	0.016
DMR_208	chr13	88323607	88324597	991	*	0.363808	2.91046	56010	333698	333705	8	16	0	0	0.00013379	0.016
DMR_209	chr4	166794971	166795649	679	*	0.363667	2.90934	148152	124573	124580	8	17	0	0	0.00013379	0.016
DMR_210	chr1	240254960	240256019	1060	*	0.323173	2.90856	19559	45312	45320	9	9	0	0	0.00013379	0.016
DMR_211	chr13	112759719	112761112	1394	*	0.323053	2.90748	57403	336798	336806	9	16	0	0	0.00013379	0.016
DMR_212	chr3	142837995	142839022	1028	*	0.363234	2.90587	136888	99922	99929	8	12	0	0	0.00013379	0.016
DMR_213	chr6	29521013	29521162	150	*	0.363013	2.90411	163140	158798	158805	8	40	0	0	0.00013379	0.016
DMR_214	chr5	37839829	37840725	897	*	0.322569	2.90312	151726	132794	132802	9	13	0	0	0.00013379	0.016
DMR_215	chr7	103629618	103630857	1240	*	0.322364	2.90128	180506	207961	207969	9	14	0	0	0.00013379	0.016
DMR_216	chr5	101632050	101632341	292	*	0.361586	2.89269	154543	138671	138678	8	14	0	0	0.00013379	0.016
DMR_217	chr17	44896080	44896877	798	*	0.28914	2.8914	86367	406295	406304	10	15	0	0	0.00013379	0.016
DMR_218	chr4	142053623	142054660	1038	*	0.360961	2.88769	147138	122490	122497	8	17	0	0	0.00013379	0.016
DMR_219	chr19	53662261	53662723	463	*	0.320305	2.88275	101724	447536	447544	9	13	0	0	0.00013379	0.016
DMR_220	chr1	1565856	1567257	1402	*	0.319429	2.87486	435	1440	1448	9	10	0	0	0.00013379	0.016
DMR_221	chr3	142681996	142683176	1181	*	0.358073	2.86458	136875	99886	99893	8	14	0	0	0.00013379	0.016
DMR_222	chr1	98511031	98511908	878	*	0.31737	2.85633	10546	24970	24978	9	11	0	0	0.00013379	0.016
DMR_223	chr19	38747174	38747378	205	*	0.356933	2.85546	98952	440019	440026	8	16	0	0	0.00013379	0.016
DMR_224	chr10	118892892	118894180	1289	*	0.316735	2.85061	28617	267417	267425	9	13	0	0	0.00013379	0.016
DMR_225	chr3	87040082	87040739	658	*	0.31642	2.84778	133728	93319	93327	9	16	0	0	0.00013379	0.016
DMR_226	chr1	107683725	107684425	701	*	0.471826	2.83095	10735	25452	25457	6	19	0	0	0.00013379	0.016
DMR_227	chr16	77822350	77822989	640	*	0.35331	2.82648	78341	385693	385700	8	13	0	0	0.00013379	0.016
DMR_228	chr2	207307490	207308829	1340	*	0.313937	2.82544	115574	73758	73766	9	11	0	0	0.00013379	0.016
DMR_229	chr14	77227545	77228690	1146	*	0.282063	2.82063	61700	347234	347243	10	13	0	0	0.00013379	0.016
DMR_230	chr2	95691228	95692524	1297	*	0.312114	2.80903	109223	60721	60729	9	13	0	0	0.00013379	0.016
DMR_231	chr20	58179536	58180616	1081	*	0.350912	2.8073	122015	459053	459060	8	13	0	0	0.00013379	0.016
DMR_232	chr5	136834155	136835107	953	*	0.311527	2.80375	156306	142281	142289	9	10	0	0	0.00013379	0.016
DMR_233	chr7	30721888	30722361	474	*	0.350394	2.80316	175594	197024	197031	8	14	0	0	0.00013379	0.016
DMR_234	chr5	131593104	131593413	310	*	0.35005	2.8004	155800	141088	141095	8	12	0	0	0.00013379	0.016
DMR_235	chr15	28351619	28352558	940	*	0.464083	2.7845	65254	355540	355545	6	7	0	0	0.00013379	0.016
DMR_236	chr1	32930168	32930837	670	*	0.309387	2.78449	5902	14485	14493	9	13	0	0	0.00013379	0.016
DMR_237	chr18	5894801	5896267	1467	*	0.347855	2.78284	91333	419773	419780	8	9	0	0	0.00013379	0.016
DMR_238	chr7	101006035	101006573	539	*	0.347438	2.77951	180224	207357	207364	8	17	0	0	0.00013379	0.016
DMR_239	chr11	8615675	8615871	197	*	0.347434	2.77947	32330	278569	278576	8	16	0	0	0.00013379	0.016
DMR_240	chr15	79383841	79383980	140	*	0.345966	2.76773	69735	365187	365194	8	21	0	0	0.00013379	0.016
DMR_241	chr8	140716495	140716991	497	*	0.345939	2.76752	193286	235360	235367	8	17	0	0	0.00013379	0.016
DMR_242	chr7	21582502	21583438	937	*	0.34552	2.76416	174786	194918	194925	8	11	0	0	0.00013379	0.016
DMR_243	chr19	37157318	37157899	582	*	0.306745	2.7607	98795	439579	439587	9	12	0	0	0.00013379	0.016
DMR_244	chr1	165414332	165414611	280	*	0.342756	2.74205	14318	34308	34315	8	12	0	0	0.00013379	0.016
DMR_245	chr16	215593	216100	508	*	0.390813	2.73569	71731	369508	369514	7	16	0	0	0.00013379	0.016
DMR_246	chr2	107502793	107504169	1377	*	0.272358	2.72358	110229	62906	62915	10	19	0	0	0.00013379	0.016
DMR_247	chr5	158527458	158528040	583	*	0.30055	2.70495	158289	146932	146940	9	9	0	0	0.00013379	0.016
DMR_248	chr3	46923068	46924768	1701	*	0.299353	2.69418	131187	87950	87958	9	13	0	0	0.00013379	0.016
DMR_249	chr11	20690957	20692113	1157	*	0.299193	2.69274	33430	280954	280962	9	16	0	0	0.00013379	0.016
DMR_250	chr4	6202091	6202609	519	*	0.383233	2.68263	141489	110675	110681	7	7	0	0	0.00013379	0.016
DMR_251	chr2	223162666	223163326	661	*	0.297803	2.68023	116713	76167	76175	9	14	0	0	0.00013379	0.016
DMR_252	chr8	79427993	79428725	733	*	0.33495	2.6796	190256	229737	229744	8	8	0	0	0.00013379	0.016
DMR_253	chr17	59477112	59477564	453	*	0.29731	2.67579	87786	409860	409868	9	31	0	0	0.00013379	0.016
DMR_254	chr8	85096835	85097246	412	*	0.333817	2.67053	190478	230186	230193	8	9	0	0	0.00013379	0.016
DMR_255	chr8	65710790	65711416	627	*	0.33326	2.66608	189660	228460	228467	8	13	0	0	0.00013379	0.016
DMR_256	chr5	132947278	132948438	1161	*	0.332724	2.66179	155962	141468	141475	8	12	0	0	0.00013379	0.016
DMR_257	chr12	85673860	85674296	437	*	0.331854	2.65483	48325	315872	315879	8	11	0	0	0.00013379	0.016
DMR_258	chr2	121104029	121105175	1147	*	0.379067	2.65347	111026	64583	64589	7	10	0	0	0.00013379	0.016
DMR_259	chr5	38258623	38259243	621	*	0.378981	2.65287	151741	132832	132838	7	18	0	0	0.00013379	0.016
DMR_260	chr17	43972573	43973522	950	*	0.29476	2.65284	86269	406134	406142	9	17	0	0	0.00013379	0.016
DMR_261	chr2	182321786	182322749	964	*	0.331127	2.64901	114372	71325	71332	8	14	0	0	0.00013379	0.016
DMR_262	chr11	69590090	69590332	243	*	0.378351	2.64845	37425	291353	291359	7	9	0	0	0.00013379	0.016
DMR_263	chr18	25757202	25758430	1229	*	0.378014	2.6461	91952	421319	421325	7	7	0	0	0.00013379	0.016
DMR_264	chr15	56034801	56035616	816	*	0.293771	2.64394	67270	360026	360034	9	9	0	0	0.00013379	0.016
DMR_265	chr6	30227175	30227373	199	*	0.330226	2.6418	163358	160761	160768	8	46	0	0	0.00013379	0.016
DMR_266	chr19	38182773	38183262	490	*	0.329943	2.63955	98899	439890	439897	8	11	0	0	0.00013379	0.016
DMR_267	chr6	1389966	1391758	1793	*	0.329811	2.63849	160485	151992	151999	8	14	0	0	0.00013379	0.016
DMR_268	chr8	121136951	121138232	1282	*	0.329168	2.63334	192179	233522	233529	8	13	0	0	0.00013379	0.016
DMR_269	chr2	105471960	105473340	1381	*	0.291833	2.6265	110034	62494	62502	9	13	0	0	0.00013379	0.016
DMR_270	chr2	31360693	31361692	1000	*	0.375006	2.62504	105479	52819	52825	7	13	0	0	0.00013379	0.016
DMR_271	chr12	42982929	42984337	1409	*	0.327035	2.61628	45250	308449	308456	8	11	0	0	0.00013379	0.016
DMR_272	chr1	229569892	229570188	297	*	0.326866	2.61493	18785	43757	43764	8	15	0	0	0.00013379	0.016
DMR_273	chr11	19366654	19367621	968	*	0.326736	2.61389	33299	280644	280651	8	14	0	0	0.00013379	0.016
DMR_274	chr8	27449716	27450279	564	*	-0.373373	2.61361	187614	224089	224095	7	12	0	0	0.00013379	0.016
DMR_275	chr18	5629180	5630428	1249	*	0.29018	2.61162	91324	419748	419756	9	9	0	0	0.00013379	0.016
DMR_276	chr2	213401565	213403519	1955	*	0.289784	2.60805	115856	74333	74341	9	19	0	0	0.00013379	0.016
DMR_277	chr17	32906205	32907388	1184	*	0.288832	2.59949	84428	401135	401143	9	20	0	0	0.00013379	0.016
DMR_278	chr1	217311151	217311993	843	*	0.288245	2.59421	17728	41402	41410	9	28	0	0	0.00013379	0.016
DMR_279	chr19	58609744	58609987	244	*	0.323437	2.5875	102669	450250	450257	8	15	0	0	0.00013379	0.016
DMR_280	chr11	45687055	45687494	440	*	0.323362	2.5869	34537	283396	283403	8	9	0	0	0.00013379	0.016
DMR_281	chr5	54516487	54516879	393	*	0.431062	2.58637	152318	134099	134104	6	7	0	0	0.00013379	0.016
DMR_282	chr6	132722045	132722810	766	*	0.369235	2.58465	169218	180847	180853	7	10	0	0	0.00013379	0.016
DMR_283	chr8	67940692	67941077	386	*	0.322847	2.58278	189797	228790	228797	8	10	0	0	0.00013379	0.016
DMR_284	chr4	164264796	164265745	950	*	0.286761	2.58085	148048	124321	124329	9	11	0	0	0.00013379	0.016
DMR_285	chr5	76506484	76507484	1001	*	0.368363	2.57854	153493	136497	136503	7	8	0	0	0.00013379	0.016
DMR_286	chr19	57862410	57862713	304	*	0.285997	2.57397	102507	449750	449758	9	12	0	0	0.00013379	0.016
DMR_287	chr2	145274125	145275199	1075	*	0.367178	2.57025	112422	67282	67288	7	14	0	0	0.00013379	0.016
DMR_288	chr3	56502021	56502747	727	*	0.284298	2.55868	132318	90919	90927	9	12	0	0	0.00013379	0.016
DMR_289	chr2	100937796	100939284	1489	*	0.319555	2.55644	109727	61929	61936	8	12	0	0	0.00013379	0.016
DMR_290	chr3	139653545	139654264	720	*	0.365162	2.55614	136685	99472	99478	7	12	0	0	0.00013379	0.016
DMR_291	chr6	124124275	124125371	1097	*	0.319354	2.55483	168821	180102	180109	8	11	0	0	0.00013379	0.016
DMR_292	chr19	40005727	40006625	899	*	0.318709	2.54968	99214	440754	440761	8	14	0	0	0.00013379	0.016
DMR_293	chr8	143532832	143534100	1269	*	0.364132	2.54892	193801	236662	236668	7	13	0	0	0.00013379	0.016
DMR_294	chr7	32109831	32110988	1158	*	0.317662	2.54129	175704	197214	197221	8	15	0	0	0.00013379	0.016
DMR_295	chr7	43152468	43153595	1128	*	0.317555	2.54044	176451	198598	198605	8	16	0	0	0.00013379	0.016
DMR_296	chr7	45613410	45614848	1439	*	0.282226	2.54004	176735	199324	199332	9	11	0	0	0.00013379	0.016
DMR_297	chr11	14995138	14995258	121	*	0.362014	2.53409	32931	279780	279786	7	43	0	0	0.00013379	0.016
DMR_298	chr4	165878037	165878219	183	*	0.422192	2.53315	148103	124435	124440	6	9	0	0	0.00013379	0.016
DMR_299	chr4	156680256	156681475	1220	*	0.361783	2.53248	147837	123935	123941	7	13	0	0	0.00013379	0.016
DMR_300	chr6	99281862	99283304	1443	*	0.316545	2.53236	167625	177464	177471	8	18	0	0	0.00013379	0.016
DMR_301	chr6	133563342	133564066	725	*	0.360998	2.52699	169284	181034	181040	7	10	0	0	0.00013379	0.016
DMR_302	chr3	13590415	13590720	306	*	0.360619	2.52434	129072	83621	83627	7	11	0	0	0.00013379	0.016
DMR_303	chr7	89748001	89748671	671	*	0.360033	2.52023	179139	204260	204266	7	16	0	0	0.00013379	0.016
DMR_304	chr3	32859099	32859587	489	*	0.314784	2.51827	130114	85566	85573	8	16	0	0	0.00013379	0.016
DMR_305	chr12	15374303	15374577	275	*	0.419696	2.51818	44117	306145	306150	6	9	0	0	0.00013379	0.016
DMR_306	chr1	152487844	152488368	525	*	0.314713	2.5177	12696	30241	30248	8	8	0	0	0.00013379	0.016
DMR_307	chr2	27070303	27071332	1030	*	0.359653	2.51757	105067	51864	51870	7	14	0	0	0.00013379	0.016
DMR_308	chr19	45737483	45738115	633	*	0.279653	2.51688	100122	443186	443194	9	11	0	0	0.00013379	0.016
DMR_309	chr18	43913346	43914264	919	*	0.278867	2.5098	92263	422185	422193	9	11	0	0	0.00013379	0.016
DMR_310	chr5	140864276	140864834	559	*	0.312971	2.50376	156947	144273	144280	8	9	0	0	0.00013379	0.016
DMR_311	chr1	76080459	76081408	950	*	0.357498	2.50249	9434	22602	22608	7	10	0	0	0.00013379	0.016
DMR_312	chr3	164914437	164915015	579	*	0.277806	2.50025	137848	101962	101970	9	16	0	0	0.00013379	0.016
DMR_313	chr10	23480803	23481786	984	*	0.312474	2.49979	22261	253763	253770	8	18	0	0	0.00013379	0.016
DMR_314	chr2	157177936	157179512	1577	*	0.312016	2.49613	112883	68082	68089	8	15	0	0	0.00013379	0.016
DMR_315	chr1	228604037	228604800	764	*	0.354975	2.48482	18666	43479	43485	7	12	0	0	0.00013379	0.016
DMR_316	chr8	63160333	63160853	521	*	0.310443	2.48354	189586	228231	228238	8	12	0	0	0.00013379	0.016
DMR_317	chr12	72665282	72666281	1000	*	0.35457	2.48199	47887	315074	315080	7	7	0	0	0.00013379	0.016
DMR_318	chr6	110678920	110679832	913	*	0.413469	2.48081	168232	178881	178886	6	8	0	0	0.00013379	0.016
DMR_319	chr12	133484621	133485856	1236	*	0.354382	2.48067	52687	326651	326657	7	7	0	0	0.00013379	0.016
DMR_320	chr20	13200939	13200992	54	*	0.309277	2.47422	119743	452539	452546	8	35	0	0	0.00013379	0.016
DMR_321	chr6	28510281	28510376	96	*	0.352385	2.4667	162978	157766	157772	7	16	0	0	0.00013379	0.016
DMR_322	chr22	24890794	24891141	348	*	0.307825	2.4626	125589	467420	467427	8	17	0	0	0.00013379	0.016
DMR_323	chr17	74533845	74534090	246	*	0.351758	2.46231	89310	413507	413513	7	15	0	0	0.00013379	0.016
DMR_324	chr6	73331114	73332073	960	*	0.307026	2.45621	166768	175521	175528	8	8	0	0	0.00013379	0.016
DMR_325	chr14	38066873	38068590	1718	*	0.30695	2.4556	59214	341975	341982	8	16	0	0	0.00013379	0.016
DMR_326	chr1	169396635	169396858	224	*	0.350674	2.45472	14588	34943	34949	7	11	0	0	0.00013379	0.016
DMR_327	chr20	44746392	44746825	434	*	0.306825	2.4546	121335	457127	457134	8	12	0	0	0.00013379	0.016
DMR_328	chr11	15136059	15136505	447	*	0.306753	2.45403	32947	279835	279842	8	11	0	0	0.00013379	0.016
DMR_329	chr7	19157193	19157420	228	*	0.408998	2.45399	174677	194654	194659	6	35	0	0	0.00013379	0.016
DMR_330	chr4	82135607	82136839	1233	*	0.350242	2.45169	144840	117766	117772	7	8	0	0	0.00013379	0.016
DMR_331	chr1	221067896	221069136	1241	*	0.305967	2.44773	17927	41836	41843	8	12	0	0	0.00013379	0.016
DMR_332	chr8	6691879	6693103	1225	*	0.305483	2.44387	185824	220387	220394	8	17	0	0	0.00013379	0.016
DMR_333	chr6	108489795	108491372	1578	*	0.30525	2.442	168063	178526	178533	8	9	0	0	0.00013379	0.016
DMR_334	chr18	35146766	35147165	400	*	0.348639	2.44047	92174	421951	421957	7	35	0	0	0.00013379	0.016
DMR_335	chr13	96743170	96744161	992	*	0.304936	2.43949	56244	334200	334207	8	16	0	0	0.000150514	0.018
DMR_336	chr15	48937856	48938576	721	*	0.4063	2.4378	66859	359122	359127	6	7	0	0	0.000150514	0.018
DMR_337	chr1	101701963	101702744	782	*	0.34693	2.42851	10681	25303	25309	7	12	0	0	0.000150514	0.018
DMR_338	chr10	90342738	90343208	471	*	0.303409	2.42727	26367	261988	261995	8	12	0	0	0.000150514	0.018
DMR_339	chr12	65218069	65218869	801	*	0.346528	2.4257	47440	314204	314210	7	7	0	0	0.000150514	0.018
DMR_340	chr8	48100081	48100429	349	*	0.403111	2.41866	188775	226588	226593	6	11	0	0	0.000150514	0.018
DMR_341	chr19	22018605	22018958	354	*	0.402854	2.41713	97995	437385	437390	6	10	0	0	0.000150514	0.018
DMR_342	chr13	100641317	100642106	790	*	0.301649	2.41319	56561	334866	334873	8	26	0	0	0.000167238	0.02
DMR_343	chr5	137610127	137610421	295	*	0.344337	2.41036	156368	142443	142449	7	12	0	0	0.000167238	0.02
DMR_344	chr13	36920660	36920987	328	*	0.300377	2.40302	54124	329846	329853	8	21	0	0	0.000183962	0.022
DMR_345	chr1	217307910	217309794	1885	*	0.30036	2.40288	17728	41386	41393	8	28	0	0	0.000183962	0.022
DMR_346	chr19	2252432	2253854	1423	*	0.342692	2.39885	94389	427460	427466	7	13	0	0	0.000183962	0.022
DMR_347	chr15	79382995	79383644	650	*	0.299105	2.39284	69735	365178	365185	8	21	0	0	0.000183962	0.022
DMR_348	chr12	52400530	52401214	685	*	0.398671	2.39203	46105	310552	310557	6	8	0	0	0.000183962	0.022
DMR_349	chr13	27131724	27132773	1050	*	0.341488	2.39042	53420	328359	328365	7	13	0	0	0.000183962	0.022
DMR_350	chr19	57018933	57019279	347	*	0.397612	2.38567	102414	449435	449440	6	9	0	0	0.000183962	0.022
DMR_351	chr16	1967781	1968709	929	*	0.298158	2.38527	72525	372222	372229	8	10	0	0	0.000183962	0.022
DMR_352	chr3	12837899	12838266	368	*	0.339253	2.37477	128950	83343	83349	7	8	0	0	0.000183962	0.022
DMR_353	chr5	1883214	1884365	1152	*	0.33877	2.37139	150104	129476	129482	7	18	0	0	0.000200686	0.024
DMR_354	chr8	97172961	97173722	762	*	0.394998	2.36999	191027	231250	231255	6	22	0	0	0.000200686	0.024
DMR_355	chr12	79257853	79258855	1003	*	0.338402	2.36881	48157	315536	315542	7	12	0	0	0.000200686	0.024
DMR_356	chr1	101004474	101005509	1036	*	0.338107	2.36675	10639	25221	25227	7	9	0	0	0.000200686	0.024
DMR_357	chr8	10587604	10588486	883	*	0.394455	2.36673	186218	221133	221138	6	14	0	0	0.000200686	0.024
DMR_358	chr4	110223830	110224036	207	*	0.39429	2.36574	145919	120041	120046	6	21	0	0	0.000217409	0.024
DMR_359	chr20	3388407	3389535	1129	*	0.337735	2.36414	119430	451731	451737	7	13	0	0	0.000217409	0.024
DMR_360	chr2	144694405	144695257	853	*	0.393102	2.35861	112365	67198	67203	6	6	0	0	0.000217409	0.024
DMR_361	chr6	30737007	30737455	449	*	-0.392973	2.35784	163465	162090	162095	6	6	0	0	0.000217409	0.024
DMR_362	chr8	33456955	33457546	592	*	0.335731	2.35012	188032	225002	225008	7	9	0	0	0.000217409	0.024
DMR_363	chr16	23846838	23847556	719	*	0.39147	2.34882	74784	377361	377366	6	11	0	0	0.000217409	0.024
DMR_364	chr7	44143774	44144434	661	*	0.390512	2.34307	176566	198856	198861	6	9	0	0	0.000217409	0.024
DMR_365	chr16	58497230	58497767	538	*	0.389657	2.33794	76930	382415	382420	6	19	0	0	0.000217409	0.024
DMR_366	chr1	99729757	99729807	51	*	0.388906	2.33343	10570	25042	25047	6	11	0	0	0.000217409	0.024
DMR_367	chr13	39261056	39261734	679	*	0.333338	2.33336	54223	330122	330128	7	18	0	0	0.000217409	0.024
DMR_368	chr20	45523134	45524169	1036	*	0.333035	2.33125	121414	457336	457342	7	11	0	0	0.000217409	0.024
DMR_369	chr5	79330799	79331477	679	*	0.333024	2.33117	153685	136917	136923	7	11	0	0	0.000217409	0.024
DMR_370	chr11	134145490	134146132	643	*	0.388284	2.32971	42350	302013	302018	6	17	0	0	0.000217409	0.024
DMR_371	chr2	127976400	127977849	1450	*	0.332536	2.32775	111368	65236	65242	7	8	0	0	0.000217409	0.024
DMR_372	chr15	55880089	55881075	987	*	0.331083	2.31758	67258	359995	360001	7	16	0	0	0.000217409	0.024
DMR_373	chr18	67067721	67068730	1010	*	0.385952	2.31571	92846	423700	423705	6	7	0	0	0.000217409	0.024
DMR_374	chr13	53419596	53420425	830	*	0.330718	2.31503	55244	332273	332279	7	7	0	0	0.000217409	0.024
DMR_375	chr17	45810610	45811322	713	*	0.385766	2.3146	86462	406522	406527	6	13	0	0	0.000217409	0.024
DMR_376	chr7	98466963	98468167	1205	*	0.329342	2.30539	179697	205780	205786	7	7	0	0	0.000217409	0.024
DMR_377	chr1	16084830	16085642	813	*	0.383717	2.3023	3389	8573	8578	6	10	0	0	0.000217409	0.024
DMR_378	chr16	10276119	10276799	681	*	0.327806	2.29464	73700	375196	375202	7	24	0	0	0.000217409	0.024
DMR_379	chr19	34112683	34113449	767	*	0.327411	2.29188	98367	438311	438317	7	21	0	0	0.000217409	0.024
DMR_380	chr1	77747875	77748221	347	*	0.381508	2.28905	9511	22765	22770	6	13	0	0	0.000234133	0.026
DMR_381	chr5	140855463	140855582	120	*	0.327004	2.28903	156944	144251	144257	7	10	0	0	0.000234133	0.026
DMR_382	chr14	36003443	36004097	655	*	0.32638	2.28466	59108	341634	341640	7	19	0	0	0.000234133	0.026
DMR_383	chr12	66122497	66123496	1000	*	0.325315	2.27721	47495	314297	314303	7	7	0	0	0.000234133	0.026
DMR_384	chr2	228029046	228029685	640	*	0.324163	2.26914	116975	76683	76689	7	13	0	0	0.000234133	0.026
DMR_385	chr22	46263165	46263834	670	*	0.377205	2.26323	127438	472189	472194	6	7	0	0	0.000250857	0.028
DMR_386	chr2	30144547	30144838	292	*	0.376898	2.26139	105389	52678	52683	6	11	0	0	0.000250857	0.028
DMR_387	chr12	128750971	128752058	1088	*	0.322776	2.25943	51729	323779	323785	7	10	0	0	0.000250857	0.028
DMR_388	chr7	151106990	151107637	648	*	0.376309	2.25785	183739	214694	214699	6	9	0	0	0.000250857	0.028
DMR_389	chr4	96470584	96471143	560	*	0.376238	2.25743	145433	119031	119036	6	22	0	0	0.000250857	0.028
DMR_390	chr9	98783308	98784441	1134	*	0.322471	2.2573	196918	242945	242951	7	12	0	0	0.000250857	0.028
DMR_391	chr1	44872463	44873592	1130	*	0.322467	2.25727	7399	18099	18105	7	19	0	0	0.000250857	0.028
DMR_392	chr1	2984275	2984869	595	*	0.322141	2.25499	1043	3218	3224	7	19	0	0	0.000250857	0.028
DMR_393	chr3	183993711	183994073	363	*	0.321957	2.2537	138848	103944	103950	7	16	0	0	0.000250857	0.028
DMR_394	chr10	93393028	93393238	211	*	0.32014	2.24098	26569	262429	262435	7	16	0	0	0.000250857	0.028
DMR_395	chr5	32710882	32711517	636	*	0.372195	2.23317	151427	132172	132177	6	32	0	0	0.000267581	0.03
DMR_396	chr1	91869782	91870389	608	*	0.318923	2.23246	10163	24116	24122	7	8	0	0	0.000267581	0.03
DMR_397	chr1	242688081	242688681	601	*	0.318248	2.22773	19694	45566	45572	7	7	0	0	0.000267581	0.03
DMR_398	chr12	54393966	54394545	580	*	0.316036	2.21225	46520	311698	311704	7	23	0	0	0.000267581	0.03
DMR_399	chr12	58131681	58133008	1328	*	0.315745	2.21021	47121	313541	313547	7	11	0	0	0.000267581	0.03
DMR_400	chr8	93113829	93114748	920	*	0.367521	2.20512	190774	230754	230759	6	14	0	0	0.000284305	0.032
DMR_401	chr7	27140797	27141388	592	*	0.366813	2.20088	175203	195830	195835	6	39	0	0	0.000284305	0.032
DMR_402	chr1	190447232	190448126	895	*	0.365946	2.19567	15751	37265	37270	6	8	0	0	0.000317752	0.034
DMR_403	chr1	38510182	38511677	1496	*	0.313491	2.19444	6567	16095	16101	7	9	0	0	0.000317752	0.034
DMR_404	chr8	54164081	54164442	362	*	0.31335	2.19345	189108	227231	227237	7	11	0	0	0.000317752	0.034
DMR_405	chr10	92617429	92618141	713	*	0.312634	2.18844	26509	262306	262312	7	10	0	0	0.000317752	0.034
DMR_406	chr3	112931182	112931496	315	*	0.312208	2.18546	134564	94968	94974	7	16	0	0	0.000317752	0.034
DMR_407	chr17	43861668	43862927	1260	*	0.311319	2.17923	86256	406092	406098	7	10	0	0	0.000334476	0.036
DMR_408	chr17	8869099	8869285	187	*	0.363066	2.1784	82317	396371	396376	6	10	0	0	0.0003512	0.036
DMR_409	chr1	236228194	236228755	562	*	0.361869	2.17121	19383	44947	44952	6	8	0	0	0.0003512	0.036
DMR_410	chr4	5712840	5713100	261	*	0.360076	2.16045	141424	110533	110538	6	11	0	0	0.000384648	0.038
DMR_411	chr8	72468820	72469560	741	*	0.359299	2.15579	190002	229198	229203	6	14	0	0	0.000384648	0.038
DMR_412	chr12	131199936	131200725	790	*	0.358976	2.15386	52001	324467	324472	6	12	0	0	0.000401371	0.038
DMR_413	chr12	94543449	94543978	530	*	0.358961	2.15377	48674	316492	316497	6	9	0	0	0.000401371	0.038
DMR_414	chr7	152622455	152623304	850	*	0.358114	2.14868	183919	215106	215111	6	11	0	0	0.000401371	0.038
DMR_415	chr8	31496644	31497464	821	*	0.356329	2.13797	187957	224843	224848	6	11	0	0	0.000401371	0.038
DMR_416	chr12	104697193	104697419	227	*	0.355269	2.13162	49262	317765	317770	6	13	0	0	0.000401371	0.038
DMR_417	chr4	101111147	101111642	496	*	0.35394	2.12364	145593	119347	119352	6	10	0	0	0.000401371	0.038
DMR_418	chr2	87017419	87018104	686	*	0.353514	2.12108	109001	60231	60236	6	14	0	0	0.000401371	0.038
DMR_419	chr5	176056682	176057465	784	*	0.353465	2.12079	159428	149333	149338	6	13	0	0	0.000401371	0.038
DMR_420	chr11	106889318	106889557	240	*	0.353437	2.12062	39737	296233	296238	6	10	0	0	0.000401371	0.038
DMR_421	chr21	28218481	28219387	907	*	0.353429	2.12057	123070	461508	461513	6	6	0	0	0.000401371	0.038
DMR_422	chr17	80833054	80834228	1175	*	-0.353065	2.11839	91041	418815	418820	6	10	0	0	0.000401371	0.038
DMR_423	chr10	28287543	28287999	457	*	0.352965	2.11779	22489	254315	254320	6	14	0	0	0.000401371	0.038
DMR_424	chr14	77736734	77737661	928	*	0.352869	2.11721	61795	347439	347444	6	10	0	0	0.000418095	0.038
DMR_425	chr1	25257784	25258146	363	*	0.35274	2.11644	4856	11841	11846	6	33	0	0	0.000418095	0.038
DMR_426	chr16	23313240	23313508	269	*	0.350946	2.10568	74723	377203	377208	6	10	0	0	0.000468267	0.038
DMR_427	chr16	58498151	58498585	435	*	0.350894	2.10536	76930	382423	382428	6	19	0	0	0.000468267	0.038
DMR_428	chr4	154710535	154710873	339	*	0.349124	2.09474	147756	123686	123691	6	55	0	0	0.000468267	0.038
DMR_429	chr1	203598573	203599089	517	*	0.348537	2.09122	16513	38870	38875	6	7	0	0	0.000468267	0.038
DMR_430	chr8	69243904	69244553	650	*	0.348273	2.08964	189850	228905	228910	6	16	0	0	0.000468267	0.038
DMR_431	chr2	142887725	142888868	1144	*	0.346326	2.07796	112308	67123	67128	6	13	0	0	0.000501714	0.04
DMR_432	chr15	60296981	60298043	1063	*	0.345794	2.07477	67556	360612	360617	6	18	0	0	0.000501714	0.04
DMR_433	chr20	53092040	53092781	742	*	0.345776	2.07466	121743	458148	458153	6	12	0	0	0.000501714	0.04
DMR_434	chr5	175223982	175224721	740	*	0.345601	2.07361	159312	149069	149074	6	14	0	0	0.000501714	0.04
DMR_435	chr12	117798627	117799447	821	*	0.344986	2.06991	50543	320853	320858	6	18	0	0	0.000501714	0.04
DMR_436	chr8	16884197	16884576	380	*	0.344644	2.06786	186658	222039	222044	6	8	0	0	0.000501714	0.04
DMR_437	chr8	72459565	72460135	571	*	0.344452	2.06671	189998	229188	229193	6	7	0	0	0.000501714	0.04
DMR_438	chr10	104629122	104629179	58	*	0.343541	2.06125	27748	265600	265605	6	11	0	0	0.000501714	0.04
DMR_439	chr3	134369828	134370015	188	*	0.343468	2.06081	136363	98693	98698	6	15	0	0	0.000501714	0.04
DMR_440	chr3	185911316	185912227	912	*	0.342647	2.05588	139073	104465	104470	6	9	0	0	0.000518438	0.04
DMR_441	chr1	154474108	154474800	693	*	0.342591	2.05555	12978	31013	31018	6	11	0	0	0.000518438	0.04
DMR_442	chr22	19748378	19749188	811	*	0.342477	2.05486	125023	466090	466095	6	6	0	0	0.000518438	0.04
DMR_443	chr21	28338836	28339487	652	*	0.34227	2.05362	123074	461522	461527	6	11	0	0	0.000518438	0.04
DMR_444	chr7	127670993	127671195	203	*	0.34186	2.05116	181634	210068	210073	6	8	0	0	0.000518438	0.04
DMR_445	chr7	114561804	114562316	513	*	0.340723	2.04434	181067	208983	208988	6	10	0	0	0.000518438	0.04
DMR_446	chr20	61051751	61051915	165	*	0.340308	2.04185	122288	459620	459625	6	26	0	0	0.000518438	0.04
DMR_447	chr5	38557085	38557465	381	*	0.340116	2.04069	151764	132882	132887	6	11	0	0	0.000518438	0.04
DMR_448	chr11	130297149	130297771	623	*	0.339801	2.03881	41977	301262	301267	6	19	0	0	0.000518438	0.04
DMR_449	chr5	31854504	31855477	974	*	0.338395	2.03037	151366	132047	132052	6	6	0	0	0.000535162	0.042
DMR_450	chr11	133938757	133939265	509	*	0.337749	2.02649	42310	301908	301913	6	8	0	0	0.000535162	0.042
DMR_451	chr6	166421992	166422741	750	*	0.337132	2.02279	171554	185659	185664	6	6	0	0	0.000535162	0.042
DMR_452	chr12	89743788	89744609	822	*	-0.33668	2.02008	48419	316033	316038	6	23	0	0	0.000535162	0.042
DMR_453	chr7	121512781	121513538	758	*	0.336628	2.01977	181337	209508	209513	6	10	0	0	0.000535162	0.042
DMR_454	chr3	157155202	157155998	797	*	0.336551	2.0193	137600	101408	101413	6	10	0	0	0.000535162	0.042
DMR_455	chr14	57264639	57265910	1272	*	0.333867	2.0032	60067	343728	343733	6	12	0	0	0.000535162	0.042
DMR_456	chr11	69632117	69632883	767	*	0.33355	2.0013	37434	291377	291382	6	24	0	0	0.000535162	0.042
DMR_457	chr4	10458454	10459132	679	*	0.332651	1.99591	142114	112201	112206	6	19	0	0	0.000535162	0.042
DMR_458	chr19	37406932	37407152	221	*	0.331392	1.98835	98823	439663	439668	6	15	0	0	0.000568609	0.046
DMR_459	chr13	36919674	36920332	659	*	0.330365	1.98219	54124	329839	329844	6	21	0	0	0.000568609	0.046
DMR_460	chr15	93631578	93631991	414	*	0.329747	1.97848	70990	367874	367879	6	9	0	0	0.000585333	0.048
DMR_461	chr18	7568159	7568891	733	*	0.329721	1.97833	91376	419871	419876	6	11	0	0	0.000585333	0.048
DMR_462	chr8	109094880	109095782	903	*	0.329576	1.97746	191756	232722	232727	6	19	0	0	0.000585333	0.048
DMR_463	chr5	63802106	63802491	386	*	0.329001	1.97401	152767	134963	134968	6	13	0	0	0.000585333	0.048
DMR_464	chr15	83776023	83776446	424	*	0.328966	1.97379	70105	365898	365903	6	13	0	0	0.000585333	0.048
DMR_465	chr11	31825756	31826574	819	*	0.328533	1.9712	33762	281668	281673	6	11	0	0	0.000602057	0.048
DMR_466	chr8	41624634	41625579	946	*	0.328505	1.97103	188545	226046	226051	6	6	0	0	0.000602057	0.048
DMR_467	chr1	67773128	67773725	598	*	0.328231	1.96938	9192	22058	22063	6	12	0	0	0.000602057	0.048
DMR_468	chr10	135050758	135050901	144	*	0.327912	1.96747	30580	272962	272967	6	45	0	0	0.000602057	0.048
DMR_469	chr19	13617012	13617518	507	*	0.326676	1.96005	96757	433928	433933	6	9	0	0	0.000618781	0.048
DMR_470	chr1	92946700	92947961	1262	*	0.326067	1.9564	10245	24313	24318	6	6	0	0	0.000618781	0.048
DMR_471	chr13	112726482	112728206	1725	*	0.325626	1.95375	57393	336768	336773	6	17	0	0	0.000618781	0.048
DMR_472	chr2	47797953	47799165	1213	*	0.32402	1.94412	106680	55122	55127	6	14	0	0	0.000618781	0.048
DMR_473	chr17	47653212	47653646	435	*	0.323386	1.94032	86814	407627	407632	6	12	0	0	0.000635505	0.05
DMR_474	chr7	128828120	128828575	456	*	0.323353	1.94012	181845	210568	210573	6	14	0	0	0.000635505	0.05
DMR_475	chr3	44626304	44626697	394	*	0.322957	1.93774	130896	87283	87288	6	11	0	0	0.000635505	0.05
DMR_476	chr13	95358924	95359974	1051	*	0.322821	1.93692	56168	334001	334006	6	20	0	0	0.000635505	0.05
DMR_477	chr6	34433754	34434076	323	*	0.321893	1.93136	164370	170539	170544	6	12	0	0	0.000652228	0.052
DMR_478	chr10	17271294	17271994	701	*	0.321569	1.92941	21959	253072	253077	6	27	0	0	0.000652228	0.052
DMR_479	chr3	11178593	11178798	206	*	-0.321279	1.92768	128765	82978	82983	6	9	0	0	0.000652228	0.052
DMR_480	chr8	11204681	11205619	939	*	0.321051	1.92631	186301	221332	221337	6	15	0	0	0.000652228	0.052
DMR_481	chr19	58111307	58111769	463	*	0.320413	1.92248	102569	449941	449946	6	11	0	0	0.000668952	0.052
DMR_482	chr3	42814752	42814892	141	*	0.320245	1.92147	130726	86895	86900	6	9	0	0	0.000668952	0.052
DMR_483	chr1	119530144	119531093	950	*	0.319268	1.91561	11734	27816	27821	6	9	0	0	0.000685676	0.052
DMR_484	chr7	27163331	27165187	1857	*	0.319	1.914	175211	195932	195937	6	13	0	0	0.000685676	0.052
DMR_485	chr18	44526700	44527026	327	*	0.318739	1.91243	92301	422274	422279	6	8	0	0	0.000685676	0.052
DMR_486	chr5	43037123	43037666	544	*	0.318521	1.91112	151989	133376	133381	6	6	0	0	0.000685676	0.052
DMR_487	chr13	92050991	92051786	796	*	0.318203	1.90922	56063	333820	333825	6	15	0	0	0.000685676	0.052
DMR_488	chr10	133850021	133850760	740	*	0.317233	1.9034	30083	271080	271085	6	8	0	0	0.000685676	0.052
DMR_489	chr5	175792454	175792880	427	*	0.31713	1.90278	159367	149174	149179	6	13	0	0	0.000685676	0.052
DMR_490	chr2	185463132	185463803	672	*	0.316846	1.90108	114480	71563	71568	6	14	0	0	0.000685676	0.052
DMR_491	chr4	54965829	54966247	419	*	0.315963	1.89578	143756	115575	115580	6	6	0	0	0.0007024	0.052
DMR_492	chr7	1272325	1272545	221	*	0.315484	1.8929	172932	189748	189753	6	29	0	0	0.0007024	0.052
DMR_493	chr9	113341214	113342396	1183	*	0.315421	1.89253	197466	243846	243851	6	7	0	0	0.0007024	0.052
DMR_494	chr20	30640037	30640512	476	*	0.315174	1.89104	120345	454244	454249	6	14	0	0	0.0007024	0.052
DMR_495	chr1	234350003	234350515	513	*	0.315054	1.89033	19186	44527	44532	6	10	0	0	0.0007024	0.052
DMR_496	chr13	28366598	28366759	162	*	0.314365	1.88619	53527	328594	328599	6	13	0	0	0.000719124	0.052
DMR_497	chr4	4868723	4869172	450	*	0.314162	1.88497	141369	110416	110421	6	24	0	0	0.000719124	0.052
DMR_498	chr11	63803781	63804119	339	*	0.313403	1.88042	36094	287174	287179	6	7	0	0	0.000719124	0.052
DMR_499	chr9	135036556	135037343	788	*	0.312797	1.87678	199131	246525	246530	6	9	0	0	0.000735847	0.052
DMR_500	chr19	30019102	30020162	1061	*	0.31266	1.87596	98141	437749	437754	6	8	0	0	0.000735847	0.052
DMR_501	chr15	83875703	83877070	1368	*	0.311657	1.86994	70110	365917	365922	6	10	0	0	0.000752571	0.054
DMR_502	chr15	74658166	74658573	408	*	0.311583	1.8695	69139	363749	363754	6	9	0	0	0.000752571	0.054
DMR_503	chr2	56411072	56412924	1853	*	0.270174	2.97191	107087	55919	55929	11	29	1.67e-05	0.002	0.000117067	0.014
DMR_504	chr20	21685925	21686548	624	*	0.26875	2.95625	119999	453308	453318	11	15	1.67e-05	0.002	0.000117067	0.014
DMR_505	chr6	84562788	84563604	817	*	0.265604	2.92164	167141	176380	176390	11	13	1.67e-05	0.002	0.00013379	0.016
DMR_506	chr5	16179633	16180076	444	*	0.27163	2.7163	151021	131442	131451	10	19	1.67e-05	0.002	0.00013379	0.016
DMR_507	chr10	60936383	60937257	875	*	0.267465	2.67465	24228	257745	257754	10	18	1.67e-05	0.002	0.00013379	0.016
DMR_508	chr1	224803364	224804396	1033	*	0.267411	2.67411	18201	42364	42373	10	10	1.67e-05	0.002	0.00013379	0.016
DMR_509	chr2	24232750	24232974	225	*	0.269977	2.4298	104758	51085	51093	9	14	1.67e-05	0.002	0.000150514	0.018
DMR_510	chr6	151561055	151562634	1580	*	0.295441	2.36353	170448	183389	183396	8	14	1.67e-05	0.002	0.000217409	0.024
DMR_511	chr12	65672405	65673274	870	*	0.295246	2.36197	47464	314258	314265	8	12	1.67e-05	0.002	0.000217409	0.024
DMR_512	chr10	100993583	100993965	383	*	0.294083	2.35266	27210	263930	263937	8	23	1.67e-05	0.002	0.000217409	0.024
DMR_513	chr1	29449845	29450836	992	*	0.293527	2.34821	5510	13613	13620	8	20	1.67e-05	0.002	0.000217409	0.024
DMR_514	chr19	19322563	19323330	768	*	0.293202	2.34562	97809	436822	436829	8	9	1.67e-05	0.002	0.000217409	0.024
DMR_515	chr17	1958851	1959620	770	*	0.290382	2.32306	81136	392866	392873	8	55	1.67e-05	0.002	0.000217409	0.024
DMR_516	chr2	154729059	154730157	1099	*	0.287714	2.30171	112842	68010	68017	8	19	1.67e-05	0.002	0.000217409	0.024
DMR_517	chr8	23260961	23261738	778	*	0.287265	2.29812	187278	223363	223370	8	13	1.67e-05	0.002	0.000217409	0.024
DMR_518	chr20	3218476	3218905	430	*	0.287204	2.29763	119421	451700	451707	8	11	1.67e-05	0.002	0.000217409	0.024
DMR_519	chr11	24518149	24518414	266	*	0.2845	2.276	33518	281145	281152	8	12	1.67e-05	0.002	0.000234133	0.026
DMR_520	chr20	9819272	9819820	549	*	0.28258	2.26064	119685	452379	452386	8	11	1.67e-05	0.002	0.000250857	0.028
DMR_521	chr2	75426726	75427098	373	*	0.278256	2.22604	108499	59172	59179	8	21	1.67e-05	0.002	0.000267581	0.03
DMR_522	chr19	44905343	44905980	638	*	0.278051	2.22441	99979	442806	442813	8	8	1.67e-05	0.002	0.000267581	0.03
DMR_523	chr20	24449804	24451084	1281	*	0.310594	2.17416	120106	453612	453618	7	20	1.67e-05	0.002	0.0003512	0.036
DMR_524	chr3	123167276	123168386	1111	*	0.310303	2.17212	135206	96259	96265	7	11	1.67e-05	0.002	0.0003512	0.036
DMR_525	chr6	69345357	69346248	892	*	0.309931	2.16952	166626	175211	175217	7	16	1.67e-05	0.002	0.000367924	0.038
DMR_526	chr14	100437951	100438957	1007	*	0.308342	2.15839	63278	350453	350459	7	9	1.67e-05	0.002	0.000384648	0.038
DMR_527	chr3	54155240	54156330	1091	*	0.31123	1.86738	132173	90689	90694	6	10	1.67e-05	0.002	0.000752571	0.054
DMR_528	chr8	73448762	73449684	923	*	0.310597	1.86358	190046	229305	229310	6	10	1.67e-05	0.002	0.000752571	0.054
DMR_529	chr19	53635689	53636229	541	*	0.30953	1.85718	101718	447518	447523	6	10	1.67e-05	0.002	0.000752571	0.054
DMR_530	chr17	72856825	72857430	606	*	0.309012	1.85407	88908	412331	412336	6	13	1.67e-05	0.002	0.000752571	0.054
DMR_531	chr13	102068432	102069010	579	*	0.308997	1.85398	56657	335062	335067	6	14	1.67e-05	0.002	0.000752571	0.054
DMR_532	chr6	153452233	153452954	722	*	0.308545	1.85127	170570	183707	183712	6	11	1.67e-05	0.002	0.000752571	0.054
DMR_533	chr3	138657541	138659021	1481	*	0.261579	2.87737	136610	99267	99277	11	13	3.34e-05	0.004	0.00013379	0.016
DMR_534	chr5	161274695	161275472	778	*	0.274702	2.19762	158455	147294	147301	8	20	3.34e-05	0.004	0.000317752	0.034
DMR_535	chr8	99438624	99439861	1238	*	0.307687	2.15381	191204	231603	231609	7	11	3.34e-05	0.004	0.000401371	0.038
DMR_536	chr2	40678618	40679582	965	*	0.30707	2.14949	106048	53853	53859	7	9	3.34e-05	0.004	0.000401371	0.038
DMR_537	chr2	74741136	74742309	1174	*	0.306712	2.14699	108409	58965	58971	7	20	3.34e-05	0.004	0.000401371	0.038
DMR_538	chr1	205424972	205425468	497	*	0.306618	2.14633	16797	39435	39441	7	12	3.34e-05	0.004	0.000401371	0.038
DMR_539	chr3	192445307	192445538	232	*	0.306192	2.14335	139497	105245	105251	7	12	3.34e-05	0.004	0.000401371	0.038
DMR_540	chr7	84814656	84815543	888	*	0.306166	2.14316	179012	203927	203933	7	13	3.34e-05	0.004	0.000401371	0.038
DMR_541	chr12	58026010	58026592	583	*	0.305664	2.13964	47106	313479	313485	7	18	3.34e-05	0.004	0.000401371	0.038
DMR_542	chr5	63461566	63462187	622	*	0.305378	2.13765	152763	134950	134956	7	11	3.34e-05	0.004	0.000401371	0.038
DMR_543	chr15	73661484	73662002	519	*	0.304395	2.13076	68985	363396	363402	7	9	3.34e-05	0.004	0.000401371	0.038
DMR_544	chr1	231297103	231298004	902	*	0.30357	2.12499	18967	44131	44137	7	18	3.34e-05	0.004	0.000401371	0.038
DMR_545	chr5	100238977	100239319	343	*	0.302791	2.11954	154535	138644	138650	7	17	3.34e-05	0.004	0.000401371	0.038
DMR_546	chr5	170738059	170739853	1795	*	0.302721	2.11905	158820	147983	147989	7	15	3.34e-05	0.004	0.000401371	0.038
DMR_547	chr19	30717217	30718424	1208	*	0.302411	2.11687	98197	437880	437886	7	7	3.34e-05	0.004	0.000418095	0.038
DMR_548	chr8	54793541	54794875	1335	*	0.30195	2.11365	189149	227323	227329	7	8	3.34e-05	0.004	0.000451543	0.038
DMR_549	chr19	58459136	58459358	223	*	0.301908	2.11336	102636	450156	450162	7	12	3.34e-05	0.004	0.000451543	0.038
DMR_550	chr19	57078442	57078794	353	*	0.300415	2.1029	102421	449456	449462	7	11	3.34e-05	0.004	0.000468267	0.038
DMR_551	chr20	39316111	39317482	1372	*	0.298747	2.09123	120962	456017	456023	7	19	3.34e-05	0.004	0.000468267	0.038
DMR_552	chr3	55522611	55523173	563	*	0.298355	2.08849	132262	90842	90848	7	26	3.34e-05	0.004	0.000468267	0.038
DMR_553	chr5	146889027	146889701	675	*	0.297151	2.08005	157407	145162	145168	7	10	3.34e-05	0.004	0.000468267	0.038
DMR_554	chr2	119599744	119600519	776	*	0.29615	2.07305	110885	64212	64218	7	13	3.34e-05	0.004	0.000501714	0.04
DMR_555	chr2	18059103	18059505	403	*	0.293806	2.05664	104390	50406	50412	7	17	5.02e-05	0.004	0.000518438	0.04
DMR_556	chr10	122215896	122216376	481	*	0.292288	2.04602	28895	268078	268084	7	15	5.02e-05	0.004	0.000518438	0.04
DMR_557	chr14	52535964	52536436	473	*	0.29184	2.04288	59679	342994	343000	7	17	5.02e-05	0.004	0.000518438	0.04
DMR_558	chr14	77606990	77608303	1314	*	0.291587	2.04111	61779	347397	347403	7	14	5.02e-05	0.004	0.000518438	0.04
DMR_559	chr12	111471192	111472375	1184	*	0.291485	2.0404	49920	319260	319266	7	7	5.02e-05	0.004	0.000518438	0.04
DMR_560	chr13	79177195	79177763	569	*	0.307722	1.84633	55869	333425	333430	6	16	3.34e-05	0.004	0.000769295	0.054
DMR_561	chr22	28196226	28197571	1346	*	0.307691	1.84615	125787	467890	467895	6	12	3.34e-05	0.004	0.000769295	0.054
DMR_562	chr2	161263709	161264607	899	*	0.306052	1.83631	113124	68538	68543	6	6	3.34e-05	0.004	0.000786019	0.054
DMR_563	chr1	115880207	115881044	838	*	0.305708	1.83425	11482	27273	27278	6	12	3.34e-05	0.004	0.000819467	0.058
DMR_564	chr1	34630796	34630944	149	*	0.30566	1.83396	6123	14964	14969	6	21	3.34e-05	0.004	0.000819467	0.058
DMR_565	chr6	94127222	94128527	1306	*	0.305585	1.83351	167522	177225	177230	6	17	3.34e-05	0.004	0.000819467	0.058
DMR_566	chr10	104000831	104001261	431	*	0.305439	1.83263	27641	265299	265304	6	11	3.34e-05	0.004	0.000819467	0.058
DMR_567	chr12	47224649	47225543	895	*	0.305375	1.83225	45463	308870	308875	6	12	3.34e-05	0.004	0.000819467	0.058
DMR_568	chr15	53097289	53098257	969	*	0.305094	1.83056	67187	359848	359853	6	17	3.34e-05	0.004	0.000819467	0.058
DMR_569	chr5	31194330	31194800	471	*	0.304708	1.82825	151321	131962	131967	6	13	3.34e-05	0.004	0.000819467	0.058
DMR_570	chr20	39995539	39995654	116	*	0.304312	1.82587	120998	456119	456124	6	9	3.34e-05	0.004	0.000819467	0.058
DMR_571	chr3	12045449	12045979	531	*	0.302698	1.81619	128879	83197	83202	6	10	3.34e-05	0.004	0.000819467	0.058
DMR_572	chr14	51561293	51562057	765	*	0.302119	1.81272	59577	342815	342820	6	18	3.34e-05	0.004	0.000819467	0.058
DMR_573	chr14	95239381	95240143	763	*	0.30153	1.80918	62830	349548	349553	6	14	3.34e-05	0.004	0.00083619	0.058
DMR_574	chr12	41085901	41086277	377	*	0.301179	1.80708	45175	308272	308277	6	18	3.34e-05	0.004	0.00083619	0.058
DMR_575	chr1	44883227	44884109	883	*	0.301099	1.8066	7404	18114	18119	6	11	3.34e-05	0.004	0.00083619	0.058
DMR_576	chr5	131347112	131347582	471	*	0.30046	1.80276	155775	141023	141028	6	13	3.34e-05	0.004	0.00083619	0.058
DMR_577	chr15	78912387	78913481	1095	*	0.299764	1.79858	69661	365007	365012	6	13	3.34e-05	0.004	0.00083619	0.058
DMR_578	chr11	111411199	111411979	781	*	0.299082	1.79449	39972	296836	296841	6	11	3.34e-05	0.004	0.00083619	0.058
DMR_579	chr4	4388505	4389720	1216	*	0.298828	1.79297	141310	110222	110227	6	7	3.34e-05	0.004	0.00083619	0.058
DMR_580	chr7	27147084	27148204	1121	*	0.297841	1.78704	175205	195874	195879	6	6	3.34e-05	0.004	0.000852914	0.06
DMR_581	chr3	119421604	119422161	558	*	0.297466	1.78479	134926	95635	95640	6	9	3.34e-05	0.004	0.000852914	0.06
DMR_582	chr4	5890402	5890633	232	*	0.29706	1.78236	141440	110567	110572	6	14	3.34e-05	0.004	0.000852914	0.06
DMR_583	chr6	70576315	70576541	227	*	0.296163	1.77698	166647	175254	175259	6	15	3.34e-05	0.004	0.000852914	0.06
DMR_584	chr17	19436881	19437157	277	*	0.296037	1.77622	83368	398647	398652	6	8	3.34e-05	0.004	0.000852914	0.06
DMR_585	chr5	5139853	5140001	149	*	0.295928	1.77557	150397	130284	130289	6	21	3.34e-05	0.004	0.000869638	0.062
DMR_586	chr10	133794454	133795139	686	*	0.29587	1.77522	30072	271037	271042	6	16	3.34e-05	0.004	0.000869638	0.062
DMR_587	chr2	219849133	219850123	991	*	0.295062	1.77037	116411	75416	75421	6	8	5.02e-05	0.004	0.000886362	0.062
DMR_588	chr22	19137874	19138475	602	*	0.294266	1.7656	124954	465882	465887	6	8	5.02e-05	0.004	0.000903086	0.064
DMR_589	chr17	4802735	4802981	247	*	0.293342	1.76005	81620	394093	394098	6	15	5.02e-05	0.004	0.000919809	0.064
DMR_590	chr6	161188183	161188638	456	*	0.292461	1.75477	171243	184988	184993	6	8	5.02e-05	0.004	0.000919809	0.064
DMR_591	chr11	124735089	124735218	130	*	0.292023	1.75214	41381	299991	299996	6	14	5.02e-05	0.004	0.000936533	0.064
DMR_592	chr6	28602543	28602639	97	*	0.291662	1.74997	163001	157940	157945	6	36	5.02e-05	0.004	0.000953257	0.064
DMR_593	chr18	2846834	2847530	697	*	0.291391	1.74835	91230	419468	419473	6	11	5.02e-05	0.004	0.000953257	0.064
DMR_594	chr5	87974012	87974547	536	*	0.264905	2.38414	154019	137587	137595	9	12	5.02e-05	0.006	0.000183962	0.022
DMR_595	chr7	42276848	42277066	219	*	0.291123	2.03786	176411	198491	198497	7	21	6.69e-05	0.006	0.000535162	0.042
DMR_596	chr3	35680791	35681627	837	*	0.290196	2.03137	130220	85777	85783	7	9	6.69e-05	0.006	0.000535162	0.042
DMR_597	chr6	152129388	152130332	945	*	0.290159	2.03111	170495	183546	183552	7	31	6.69e-05	0.006	0.000535162	0.042
DMR_598	chr19	18118298	18119069	772	*	0.289796	2.02857	97514	436032	436038	7	10	6.69e-05	0.006	0.000535162	0.042
DMR_599	chr2	468179	469105	927	*	0.288739	2.02117	102866	47059	47065	7	10	6.69e-05	0.006	0.000535162	0.042
DMR_600	chr1	119549948	119551319	1372	*	0.28873	2.02111	11743	27882	27888	7	15	6.69e-05	0.006	0.000535162	0.042
DMR_601	chr19	58011241	58011582	342	*	0.288232	2.01763	102542	449863	449869	7	7	6.69e-05	0.006	0.000535162	0.042
DMR_602	chr1	164290198	164290833	636	*	0.287918	2.01543	14221	34138	34144	7	8	6.69e-05	0.006	0.000535162	0.042
DMR_603	chr19	50194120	50194662	543	*	0.287127	2.00989	101101	445850	445856	7	21	6.69e-05	0.006	0.000535162	0.042
DMR_604	chr3	62364390	62365140	751	*	0.286183	2.00328	132699	91659	91665	7	23	6.69e-05	0.006	0.000535162	0.042
DMR_605	chr10	31608188	31608663	476	*	0.285518	1.99863	22766	254833	254839	7	22	6.69e-05	0.006	0.000535162	0.042
DMR_606	chr15	91642909	91643036	128	*	0.285168	1.99617	70818	367512	367518	7	15	6.69e-05	0.006	0.000535162	0.042
DMR_607	chr11	31827084	31827920	837	*	0.28446	1.99122	33763	281674	281680	7	9	6.69e-05	0.006	0.000551886	0.044
DMR_608	chr16	54968727	54969146	420	*	0.291134	1.7468	76502	381368	381373	6	6	6.69e-05	0.006	0.000953257	0.064
DMR_609	chr11	131780329	131780492	164	*	0.290855	1.74513	42115	301510	301515	6	24	6.69e-05	0.006	0.000953257	0.064
DMR_610	chr1	211306986	211307674	689	*	0.290362	1.74217	17305	40522	40527	6	11	6.69e-05	0.006	0.000953257	0.064
DMR_611	chr6	30079102	30079194	93	*	-0.290283	1.7417	163318	160278	160283	6	27	6.69e-05	0.006	0.000953257	0.064
DMR_612	chr13	36044860	36045352	493	*	0.289956	1.73973	54059	329700	329705	6	7	8.36e-05	0.006	0.000969981	0.064
DMR_613	chr8	89340069	89340750	682	*	0.28901	1.73406	190620	230491	230496	6	13	8.36e-05	0.006	0.000969981	0.064
DMR_614	chr12	114846503	114847438	936	*	0.288556	1.73133	50277	320151	320156	6	17	8.36e-05	0.006	0.000969981	0.064
DMR_615	chr22	50720468	50721626	1159	*	-0.288047	1.72828	128033	473491	473496	6	7	8.36e-05	0.006	0.000969981	0.064
DMR_616	chr4	142054753	142054878	126	*	0.287601	1.7256	147138	122499	122504	6	17	8.36e-05	0.006	0.000969981	0.064
DMR_617	chr3	3840360	3841457	1098	*	0.287578	1.72547	128270	81842	81847	6	14	8.36e-05	0.006	0.000969981	0.064
DMR_618	chr16	79632625	79633724	1100	*	0.287256	1.72354	78446	385850	385855	6	9	8.36e-05	0.006	0.000986705	0.066
DMR_619	chr14	36974523	36975402	880	*	0.286937	1.72162	59153	341721	341726	6	6	8.36e-05	0.006	0.00100343	0.066
DMR_620	chr19	2290843	2291872	1030	*	0.286204	1.71722	94405	427524	427529	6	6	8.36e-05	0.006	0.00102015	0.066
DMR_621	chr17	6679264	6679781	518	*	0.257942	2.83736	81829	394659	394669	11	13	6.69e-05	0.008	0.00013379	0.016
DMR_622	chr1	111217406	111218282	877	*	0.257919	2.57919	11100	26342	26351	10	18	6.69e-05	0.008	0.00013379	0.016
DMR_623	chr19	37064156	37064572	417	*	0.253784	2.53784	98789	439551	439560	10	14	6.69e-05	0.008	0.00013379	0.016
DMR_624	chr12	106979062	106980319	1258	*	0.253703	2.53703	49452	318136	318145	10	12	6.69e-05	0.008	0.00013379	0.016
DMR_625	chr8	120685124	120685686	563	*	0.284927	1.70956	192153	233456	233461	6	10	0.000100343	0.008	0.00103688	0.066
DMR_626	chr10	134600915	134601851	937	*	0.284722	1.70833	30355	272060	272065	6	45	0.000100343	0.008	0.00103688	0.066
DMR_627	chr2	10220712	10220886	175	*	0.284696	1.70818	103893	49396	49401	6	9	0.000100343	0.008	0.00103688	0.066
DMR_628	chr17	59476334	59477027	694	*	0.284631	1.70779	87786	409853	409858	6	31	0.000100343	0.008	0.00103688	0.066
DMR_629	chr1	221051907	221052705	799	*	0.268218	2.14574	17918	41774	41781	8	30	0.000100343	0.01	0.000401371	0.038
DMR_630	chr2	73429308	73429791	484	*	0.280469	1.96328	108231	58432	58438	7	13	0.000117067	0.01	0.000618781	0.048
DMR_631	chr10	7708240	7708934	695	*	0.279765	1.95835	21330	251624	251630	7	10	0.000117067	0.01	0.000618781	0.048
DMR_632	chr2	71115230	71116411	1182	*	0.278599	1.95019	108019	57887	57893	7	13	0.000117067	0.01	0.000618781	0.048
DMR_633	chr7	93519473	93520024	552	*	0.277655	1.94358	179373	204803	204809	7	23	0.000117067	0.01	0.000618781	0.048
DMR_634	chr3	36985996	36986642	647	*	0.277646	1.94352	130268	85878	85884	7	15	0.000117067	0.01	0.000618781	0.048
DMR_635	chr5	178487123	178487481	359	*	0.276777	1.93744	159885	150460	150466	7	14	0.000117067	0.01	0.000635505	0.05
DMR_636	chr10	90967233	90967918	686	*	0.282839	1.69703	26421	262112	262117	6	17	0.00013379	0.01	0.0010536	0.066
DMR_637	chr7	139167960	139168487	528	*	0.282776	1.69666	182672	212245	212250	6	12	0.00013379	0.01	0.0010536	0.066
DMR_638	chr14	69726742	69727860	1119	*	0.282356	1.69414	60939	345626	345631	6	19	0.00013379	0.01	0.0010536	0.066
DMR_639	chr5	112629604	112630695	1092	*	0.26654	2.13232	154948	139413	139420	8	13	0.000117067	0.012	0.000401371	0.038
DMR_640	chr17	60704382	60705058	677	*	0.266198	2.12959	87866	410078	410085	8	9	0.000117067	0.012	0.000401371	0.038
DMR_641	chr14	42075406	42075975	570	*	0.27627	1.93389	59313	342207	342213	7	11	0.00013379	0.012	0.000652228	0.052
DMR_642	chr11	126173246	126173585	340	*	-0.276237	1.93366	41583	300451	300457	7	14	0.00013379	0.012	0.000652228	0.052
DMR_643	chr12	81331012	81331718	707	*	0.275908	1.93135	48255	315691	315697	7	13	0.00013379	0.012	0.000652228	0.052
DMR_644	chr12	41086308	41087092	785	*	0.281471	1.68882	45175	308279	308284	6	18	0.000167238	0.012	0.00107032	0.066
DMR_645	chr19	59073430	59074482	1053	*	0.280959	1.68575	102778	450644	450649	6	11	0.000167238	0.012	0.00107032	0.066
DMR_646	chr2	149633700	149634631	932	*	0.280952	1.68571	112571	67519	67524	6	17	0.000167238	0.012	0.00107032	0.066
DMR_647	chr3	74662850	74664120	1271	*	0.257651	2.31886	133491	92917	92925	9	10	0.000117067	0.014	0.000217409	0.024
DMR_648	chr3	55521134	55521789	656	*	0.263081	2.10465	132262	90832	90839	8	26	0.000150514	0.014	0.000468267	0.038
DMR_649	chr3	137489672	137490846	1175	*	0.274326	1.92028	136500	98994	99000	7	9	0.000150514	0.014	0.000685676	0.052
DMR_650	chr15	58357879	58358384	506	*	0.272841	1.90989	67409	360289	360295	7	11	0.000150514	0.014	0.000685676	0.052
DMR_651	chr4	4862770	4864110	1341	*	0.261013	2.08811	141368	110379	110386	8	19	0.000167238	0.016	0.000468267	0.038
DMR_652	chr5	160975024	160976417	1394	*	0.272238	1.90566	158445	147264	147270	7	14	0.000167238	0.016	0.000685676	0.052
DMR_653	chr13	100642451	100643388	938	*	0.272014	1.9041	56561	334875	334881	7	26	0.000167238	0.016	0.000685676	0.052
DMR_654	chr15	99193929	99194624	696	*	0.271423	1.89996	71248	368464	368470	7	9	0.000167238	0.016	0.000685676	0.052
DMR_655	chr7	19146555	19147487	933	*	0.279266	1.6756	174671	194633	194638	6	10	0.000200686	0.016	0.00110377	0.068
DMR_656	chr15	68120393	68121563	1171	*	0.278843	1.67306	68419	362339	362344	6	9	0.000200686	0.016	0.00110377	0.068
DMR_657	chr5	139283262	139284498	1237	*	0.278438	1.67063	156625	143038	143043	6	10	0.000200686	0.016	0.00110377	0.068
DMR_658	chr11	75379568	75379867	300	*	0.277473	1.66484	38221	293303	293308	6	12	0.000200686	0.016	0.00110377	0.068
DMR_659	chr17	75368902	75369224	323	*	0.277455	1.66473	89464	413925	413930	6	13	0.000200686	0.016	0.00110377	0.068
DMR_660	chr16	67977865	67978429	565	*	0.277257	1.66354	77474	383706	383711	6	8	0.000200686	0.016	0.00110377	0.068
DMR_661	chr6	56819429	56820087	659	*	0.270475	1.89333	166443	174847	174853	7	13	0.000217409	0.018	0.0007024	0.052
DMR_662	chr19	17516282	17517221	940	*	-0.270017	1.89012	97360	435609	435615	7	7	0.000217409	0.018	0.0007024	0.052
DMR_663	chr4	183062301	183063459	1159	*	0.269785	1.8885	148631	125558	125564	7	22	0.000217409	0.018	0.000719124	0.052
DMR_664	chr6	125684510	125684860	351	*	0.269249	1.88474	168881	180214	180220	7	8	0.000217409	0.018	0.000719124	0.052
DMR_665	chr8	72987836	72987924	89	*	0.276491	1.65894	190032	229277	229282	6	14	0.000217409	0.018	0.00110377	0.068
DMR_666	chr6	30449009	30449213	205	*	0.276459	1.65875	163385	161115	161120	6	12	0.000217409	0.018	0.00110377	0.068
DMR_667	chr2	119916431	119916662	232	*	0.275997	1.65598	110909	64332	64337	6	17	0.000217409	0.018	0.00110377	0.068
DMR_668	chr15	48469952	48470612	661	*	0.266411	1.86488	66811	359035	359041	7	11	0.000267581	0.02	0.000752571	0.054
DMR_669	chr12	115134280	115134594	315	*	0.264994	1.85496	50318	320324	320330	7	74	0.000267581	0.02	0.000752571	0.054
DMR_670	chr6	30720080	30720263	184	*	-0.275682	1.65409	163461	162078	162083	6	9	0.000234133	0.02	0.00112049	0.07
DMR_671	chr4	85416865	85417612	748	*	0.275449	1.65269	145023	118178	118183	6	27	0.000234133	0.02	0.00113722	0.072
DMR_672	chr3	13323567	13324132	566	*	0.274999	1.64999	129040	83532	83537	6	6	0.000234133	0.02	0.00113722	0.072
DMR_673	chr12	3600019	3600317	299	*	0.274635	1.64781	42925	303254	303259	6	8	0.000234133	0.02	0.00117067	0.076
DMR_674	chr16	56622951	56623215	265	*	0.273132	1.63879	76629	381680	381685	6	11	0.000234133	0.02	0.00117067	0.076
DMR_675	chr1	18956947	18957335	389	*	0.273051	1.63831	3911	9693	9698	6	23	0.000234133	0.02	0.00117067	0.076
DMR_676	chr20	44993218	44993436	219	*	0.272892	1.63735	121375	457218	457223	6	12	0.000234133	0.02	0.00117067	0.076
DMR_677	chr7	24323675	24323840	166	*	0.27261	1.63566	174999	195372	195377	6	15	0.000234133	0.02	0.00117067	0.076
DMR_678	chr7	27184712	27185282	571	*	0.272136	1.63282	175222	196037	196042	6	53	0.000250857	0.02	0.00117067	0.076
DMR_679	chr7	133812031	133812369	339	*	0.271504	1.62902	182257	211406	211411	6	11	0.000284305	0.02	0.00120411	0.076
DMR_680	chr3	128204413	128205274	862	*	0.26799	1.60794	135796	97433	97438	6	9	0.000367924	0.022	0.00125428	0.078
DMR_681	chr17	48049221	48050274	1054	*	0.248944	1.99155	86885	407788	407795	8	13	0.000267581	0.024	0.000551886	0.044
DMR_682	chr1	218520090	218520959	870	*	0.262715	1.83901	17771	41498	41504	7	7	0.000334476	0.024	0.000786019	0.054
DMR_683	chr10	128076936	128077323	388	*	0.262517	1.83762	29495	269422	269428	7	10	0.000334476	0.024	0.000786019	0.054
DMR_684	chr10	118033312	118034031	720	*	0.266883	1.6013	28533	267221	267226	6	30	0.000384648	0.024	0.00125428	0.078
DMR_685	chr3	132756986	132757106	121	*	0.266078	1.59647	136193	98336	98341	6	16	0.000384648	0.024	0.00127101	0.08
DMR_686	chr11	2161544	2162211	668	*	0.265722	1.59433	31470	276019	276024	6	62	0.000384648	0.024	0.00128773	0.08
DMR_687	chr15	89949617	89950796	1180	*	0.264404	1.58642	70551	366844	366849	6	21	0.000401371	0.024	0.00132118	0.08
DMR_688	chr17	1957365	1957496	132	*	0.264194	1.58517	81136	392833	392838	6	55	0.000401371	0.024	0.00132118	0.08
DMR_689	chr6	26043820	26044460	641	*	0.247765	1.98212	162562	156210	156217	8	12	0.000284305	0.026	0.000568609	0.046
DMR_690	chr10	83633430	83635300	1871	*	0.261121	1.82785	26012	261262	261268	7	8	0.0003512	0.026	0.000819467	0.058
DMR_691	chr4	118006619	118006832	214	*	0.259981	1.81987	146221	120725	120731	7	12	0.0003512	0.026	0.000819467	0.058
DMR_692	chr17	6734940	6735152	213	*	0.256232	1.79362	81833	394673	394679	7	11	0.000401371	0.028	0.00083619	0.058
DMR_693	chr4	96469286	96470053	768	*	0.26263	1.57578	145433	119019	119024	6	22	0.00048499	0.028	0.00135463	0.08
DMR_694	chr16	54318044	54318808	765	*	0.262606	1.57564	76469	381259	381264	6	14	0.00048499	0.028	0.00135463	0.08
DMR_695	chr13	28501860	28503060	1201	*	0.262408	1.57445	53543	328690	328695	6	14	0.000501714	0.028	0.00138808	0.082
DMR_696	chr17	58227181	58227745	565	*	0.262372	1.57423	87700	409685	409690	6	8	0.000501714	0.028	0.00138808	0.082
DMR_697	chr7	27183133	27183436	304	*	0.239603	1.91682	175222	195994	196001	8	53	0.000418095	0.036	0.000685676	0.052
DMR_698	chr4	163085311	163085697	387	*	0.23956	1.91648	148026	124260	124267	8	12	0.000418095	0.036	0.000685676	0.052
DMR_699	chr22	21986960	21987190	231	*	-0.237956	1.90365	125332	466780	466787	8	8	0.000418095	0.036	0.000685676	0.052
DMR_700	chr7	93520183	93520445	263	*	0.248438	1.73906	179373	204814	204820	7	23	0.000568609	0.036	0.000969981	0.064
DMR_701	chr8	110703888	110704289	402	*	0.260111	1.56067	191823	232901	232906	6	11	0.000585333	0.038	0.0014717	0.088
DMR_702	chr7	91509791	91510314	524	*	0.258592	1.55155	179238	204467	204472	6	11	0.000635505	0.04	0.00153859	0.092
DMR_703	chr5	75380303	75381070	768	*	0.257676	1.54606	153388	136290	136295	6	6	0.000668952	0.042	0.00155531	0.092
DMR_704	chr14	45431685	45432516	832	*	0.257584	1.5455	59359	342302	342307	6	16	0.000668952	0.042	0.00155531	0.092
DMR_705	chr10	46970584	46971347	764	*	0.257373	1.54424	23629	256558	256563	6	9	0.000668952	0.042	0.00155531	0.092
DMR_706	chr18	9708438	9709310	873	*	0.257297	1.54378	91444	420027	420032	6	12	0.000668952	0.042	0.00155531	0.092
DMR_707	chr3	129693489	129694156	668	*	0.25718	1.54308	136029	98004	98009	6	14	0.000668952	0.042	0.00155531	0.092
DMR_708	chr7	15725196	15726166	971	*	0.244008	1.70806	174517	194333	194339	7	19	0.0007024	0.046	0.00103688	0.066
DMR_709	chr11	43600303	43601125	823	*	0.254381	1.52629	34314	282862	282867	6	11	0.000769295	0.046	0.00163893	0.094
DMR_710	chr4	331435	331685	251	*	0.242241	1.69569	140223	106902	106908	7	19	0.000719124	0.048	0.0010536	0.066
DMR_711	chr5	89854414	89854830	417	*	0.241382	1.68968	154087	137769	137775	7	11	0.000719124	0.048	0.00107032	0.066
DMR_712	chr4	166300014	166300445	432	*	0.252519	1.51511	148137	124536	124541	6	14	0.000819467	0.048	0.00165566	0.094
DMR_713	chr6	33048254	33048469	216	*	0.252273	1.51364	164072	168250	168255	6	31	0.000819467	0.048	0.00165566	0.094
DMR_714	chr8	23584404	23585186	783	*	0.252269	1.51362	187325	223501	223506	6	9	0.000819467	0.048	0.00165566	0.094
DMR_715	chr4	186456009	186456682	674	*	0.252253	1.51352	149028	126419	126424	6	12	0.000819467	0.048	0.00165566	0.094
DMR_716	chr1	119548825	119549626	802	*	0.249768	1.49861	11743	27875	27880	6	15	0.000953257	0.052	0.00170583	0.098
DMR_717	chr15	99645065	99645663	599	*	0.234495	1.64147	71355	368649	368655	7	9	0.000903086	0.056	0.00117067	0.076
DMR_718	chr13	40176676	40177753	1078	*	0.248542	1.49125	54275	330209	330214	6	6	0.00100343	0.056	0.00172255	0.098
DMR_719	chr4	122302007	122302276	270	*	0.248208	1.48925	146405	121067	121072	6	15	0.00100343	0.056	0.00172255	0.098
DMR_720	chr12	96883057	96883596	540	*	0.248036	1.48821	48871	316907	316912	6	9	0.00100343	0.056	0.00172255	0.098
DMR_721	chr4	13548755	13549607	853	*	0.247603	1.48562	142218	112460	112465	6	12	0.00102015	0.056	0.00173928	0.098
DMR_722	chr12	82152425	82153109	685	*	0.247197	1.48318	48275	315737	315742	6	14	0.0010536	0.058	0.001756	0.098
DMR_723	chr1	3568124	3568243	120	*	0.244791	1.46875	1346	4175	4180	6	49	0.00117067	0.06	0.00183962	0.098
DMR_724	chr14	53417060	53417436	377	*	0.244277	1.46566	59744	343139	343144	6	6	0.00118739	0.062	0.00183962	0.098
DMR_725	chr11	107798972	107799197	226	*	0.243756	1.46253	39775	296347	296352	6	14	0.00127101	0.064	0.00188979	0.098
DMR_726	chr7	27183686	27183861	176	*	0.225117	1.57582	175222	196004	196010	7	53	0.00113722	0.07	0.00135463	0.08
DMR_727	chr20	33146263	33146543	281	*	0.242281	1.45368	120560	454788	454793	6	8	0.00145497	0.074	0.00207375	0.104
DMR_728	chr13	92050675	92050781	107	*	0.241936	1.45162	56063	333811	333816	6	15	0.00145497	0.074	0.00207375	0.104
DMR_729	chr3	37034473	37034730	258	*	0.241563	1.44938	130273	85911	85916	6	44	0.00145497	0.074	0.00207375	0.104
DMR_730	chr11	504551	504937	387	*	0.241475	1.44885	30871	273919	273924	6	8	0.00145497	0.074	0.00207375	0.104
DMR_731	chr19	52490127	52490310	184	*	0.241307	1.44784	101561	447067	447072	6	14	0.00145497	0.074	0.00207375	0.104
DMR_732	chr10	124902349	124903314	966	*	0.240845	1.44507	29135	268618	268623	6	11	0.00145497	0.074	0.00207375	0.104
DMR_733	chr13	40762150	40762469	320	*	-0.24057	1.44342	54296	330245	330250	6	6	0.00148842	0.076	0.0021072	0.106
DMR_734	chr14	52534596	52535887	1292	*	0.233624	1.40174	59679	342986	342991	6	17	0.00187307	0.096	0.00230788	0.116
DMR_735	chr14	88792913	88793252	340	*	0.23054	1.38324	62146	348100	348105	6	10	0.00202358	0.1	0.00242495	0.118

## Sheet: Table S2
Table S2. Identification of top 3000 methylation variable positions (MVPs) in high TMB samples.
CG id	hiTMBN_AVG	hiTMBN_AVG	logFC	P.Value	FDR	deltabeta	Infinium_Type	CHR	MAPINFO	Strand	Gene	Group	CpG_Island	UCSC_CpG_Islands_Name
cg14642259	0.952783	0.318538	-1.58068	8.63e-09	4.13e-06	-0.634244	I	11	47359017	F	MYBPC3	Body	N_Shore	chr11:47359953-47360216
cg04786142	0.656961	0.0933604	-2.81493	8.63e-09	4.13e-06	-0.563601	I	1	234908381	F
cg20175702	0.65824	0.0962878	-2.77319	8.63e-09	4.13e-06	-0.561952	II	15	70053398	R
cg15536663	0.682601	0.139407	-2.29174	8.63e-09	4.13e-06	-0.543194	II	5	111665548	F	EPB41L4A	Body
cg00558689	0.254703	0.781005	1.61651	8.63e-09	4.13e-06	0.526302	II	6	41607109	F	MDFI	Body	Island	chr6:41606994-41607238
cg03130910	0.576298	0.0510956	-3.49555	8.63e-09	4.13e-06	-0.525203	I	1	234908226	F
cg18638914	0.0394959	0.545852	3.78873	8.63e-09	4.13e-06	0.506356	I	4	779568	R	CPLX1	3'UTR	Island	chr4:778661-780592
cg16306898	0.00931468	0.508032	5.76927	8.63e-09	4.13e-06	0.498717	I	1	1475675	F	C1orf70	1stExon	N_Shore	chr1:1476093-1476669
cg10344477	0.669077	0.17692	-1.91908	8.63e-09	4.13e-06	-0.492158	II	17	81006524	F	B3GNTL1	Body	N_Shelf	chr17:81009245-81009999
cg13324103	0.56231	0.0710673	-2.98411	8.63e-09	4.13e-06	-0.491243	II	10	29948428	R	SVIL	5'UTR
cg06197966	0.562764	0.0798066	-2.81795	8.63e-09	4.13e-06	-0.482958	II	10	29948324	F	SVIL	5'UTR
cg05445326	0.904993	0.425842	-1.08759	8.63e-09	4.13e-06	-0.479151	II	3	196065569	F	TM4SF19	TSS1500
cg05293738	0.102473	0.581365	2.5042	8.63e-09	4.13e-06	0.478892	II	8	68864318	R	PREX2	TSS1500	N_Shore	chr8:68864584-68864946
cg11868461	0.571526	0.0926614	-2.62478	8.63e-09	4.13e-06	-0.478864	II	17	75830800	F
cg04923875	0.717722	0.240369	-1.57818	8.63e-09	4.13e-06	-0.477353	II	1	175533566	F	TNR	5'UTR
cg11202887	0.811307	0.334038	-1.28024	8.63e-09	4.13e-06	-0.477269	II	13	112076016	R
cg14106046	0.591237	0.120055	-2.30005	8.63e-09	4.13e-06	-0.471182	II	17	81006485	R	B3GNTL1	Body	N_Shelf	chr17:81009245-81009999
cg20911180	0.736428	0.274963	-1.42131	8.63e-09	4.13e-06	-0.461465	II	11	76411795	R	GUCY2E	Body
cg20968743	0.545745	0.0872331	-2.64528	8.63e-09	4.13e-06	-0.458512	II	11	44883965	F	TSPAN18	5'UTR
cg11838152	0.596948	0.139472	-2.09763	8.63e-09	4.13e-06	-0.457476	II	13	102359110	R	ITGBL1	Body
cg05521150	0.670623	0.21472	-1.64304	8.63e-09	4.13e-06	-0.455903	II	4	11550611	F
cg01883425	0.0848282	0.539753	2.66968	8.63e-09	4.13e-06	0.454924	I	6	41606770	F	MDFI	Body	N_Shore	chr6:41606994-41607238
cg05418947	0.774017	0.31939	-1.27704	8.63e-09	4.13e-06	-0.454626	II	13	106803653	R
cg02100381	0.721888	0.26875	-1.42551	8.63e-09	4.13e-06	-0.453138	II	13	111025711	F	COL4A2	Body
cg22005336	0.639666	0.187071	-1.77373	8.63e-09	4.13e-06	-0.452595	II	5	63215684	F
cg00101629	0.766986	0.31687	-1.27531	8.63e-09	4.13e-06	-0.450116	II	1	15068966	R	KIAA1026	Body
cg01815567	0.254511	0.700222	1.46009	8.63e-09	4.13e-06	0.445712	I	4	4866091	F			N_Shore	chr4:4866438-4866813
cg07220152	0.521327	0.0775659	-2.7487	8.63e-09	4.13e-06	-0.443761	II	6	30737270	F
cg18797590	0.620151	0.182549	-1.76434	8.63e-09	4.13e-06	-0.437602	II	4	15480643	R	CC2D2A	Body
cg01826354	0.530065	0.0950237	-2.47981	8.63e-09	4.13e-06	-0.435041	II	17	81006497	R	B3GNTL1	Body	N_Shelf	chr17:81009245-81009999
cg17102269	0.543229	0.110345	-2.29954	8.63e-09	4.13e-06	-0.432884	II	8	3830691	F	CSMD1	Body
cg17494199	0.706634	0.274166	-1.36591	8.63e-09	4.13e-06	-0.432468	II	13	106834942	F
cg07283896	0.528058	0.095601	-2.4656	8.63e-09	4.13e-06	-0.432457	II	6	11855283	F
cg00664697	0.479616	0.0491863	-3.28555	8.63e-09	4.13e-06	-0.43043	I	16	80061290	F
cg17459204	0.237129	0.665754	1.48931	8.63e-09	4.13e-06	0.428625	II	8	68864523	R	PREX2	TSS200	N_Shore	chr8:68864584-68864946
cg13625026	0.63377	0.206287	-1.61931	8.63e-09	4.13e-06	-0.427483	II	11	1146419	F
cg23023970	0.559375	0.133609	-2.0658	8.63e-09	4.13e-06	-0.425767	II	10	134385698	R	INPP5A	Body
cg21584862	0.851324	0.425855	-0.999345	8.63e-09	4.13e-06	-0.425469	II	6	15133183	R
cg21853021	0.515995	0.0906322	-2.50926	8.63e-09	4.13e-06	-0.425363	II	11	2920146	F	SLC22A18AS	Body	N_Shelf	chr11:2923301-2923817
cg07082447	0.598309	0.176896	-1.75799	8.63e-09	4.13e-06	-0.421413	II	11	30771240	F
cg22208304	0.964975	0.544775	-0.824832	8.63e-09	4.13e-06	-0.4202	I	18	33768496	R	MOCOS	Body	S_Shore	chr18:33766391-33768145
cg02037307	0.317872	0.73719	1.21359	8.63e-09	4.13e-06	0.419318	I	5	134363562	R	PITX1	3'UTR	Island	chr5:134363092-134365146
cg14129735	0.564338	0.147127	-1.9395	8.63e-09	4.13e-06	-0.417211	II	6	30737007	R
cg02420480	0.65747	0.243165	-1.43499	8.63e-09	4.13e-06	-0.414304	II	7	41919892	F
cg20127899	0.614967	0.201056	-1.61291	8.63e-09	4.13e-06	-0.413911	II	8	32579253	R	NRG1	Body
cg13585930	0.568376	0.154487	-1.87936	8.63e-09	4.13e-06	-0.41389	II	10	72027357	R	NPFFR1	TSS1500
cg23683800	0.493558	0.0800864	-2.62359	8.63e-09	4.13e-06	-0.413471	II	10	115086103	F
cg20594303	0.568465	0.155301	-1.87201	8.63e-09	4.13e-06	-0.413164	II	10	60680256	F
cg23261919	0.547308	0.138862	-1.97871	8.63e-09	4.13e-06	-0.408447	II	10	135072960	F			N_Shelf	chr10:135075001-135075452
cg17518550	0.539035	0.130762	-2.04343	8.63e-09	4.13e-06	-0.408273	I	1	247712383	R	C1orf150	TSS200
cg04821520	0.643457	0.236519	-1.44389	8.63e-09	4.13e-06	-0.406938	II	11	37525709	R
cg18788664	0.501434	0.908296	0.857103	8.63e-09	4.13e-06	0.406862	I	1	221068171	R			Island	chr1:221067447-221068185
cg02853152	0.451623	0.0457608	-3.30294	8.63e-09	4.13e-06	-0.405862	I	4	6690702	F
cg12305265	0.763292	0.358786	-1.08911	8.63e-09	4.13e-06	-0.404505	I	6	162065571	R	PARK2	Body	N_Shore	chr6:162066917-162067689
cg16985952	0.569266	0.165685	-1.78066	8.63e-09	4.13e-06	-0.40358	II	1	15068172	F	KIAA1026	Body
cg20987283	0.72112	0.319823	-1.17297	8.63e-09	4.13e-06	-0.401297	II	8	135863314	R
cg19017254	0.48019	0.876362	0.86792	8.63e-09	4.13e-06	0.396171	II	19	49671503	R	TRPM4	Body	S_Shore	chr19:49669275-49669552
cg02175321	0.754079	0.361244	-1.06174	8.63e-09	4.13e-06	-0.392834	II	11	103930844	F	PDGFD	Body
cg15331705	0.61711	0.225586	-1.45185	8.63e-09	4.13e-06	-0.391524	II	8	129180010	R
cg00974255	0.658742	0.26786	-1.29823	8.63e-09	4.13e-06	-0.390882	II	17	35082656	F			S_Shelf	chr17:35078631-35078972
cg16530587	0.878071	0.487524	-0.848864	8.63e-09	4.13e-06	-0.390547	II	11	122821939	F	C11orf63	Body
cg24032190	0.62727	0.0855731	-2.87386	9.21e-09	4.13e-06	-0.541697	I	15	67442893	R	SMAD3	Body
cg20873416	0.648025	0.110068	-2.55765	9.21e-09	4.13e-06	-0.537957	II	6	30737068	F
cg22743884	0.818332	0.280533	-1.54452	9.21e-09	4.13e-06	-0.5378	II	8	11839844	R	DEFB135	1stExon
cg16596317	0.808126	0.292714	-1.46509	9.21e-09	4.13e-06	-0.515412	II	1	85755348	F
cg04456219	0.629592	0.130222	-2.27344	9.21e-09	4.13e-06	-0.49937	II	7	17274337	F
cg01350077	0.0591177	0.555017	3.23087	9.21e-09	4.13e-06	0.4959	I	6	41606317	R	MDFI	5'UTR	Island	chr6:41604583-41606663
cg03548415	0.691413	0.203009	-1.768	9.21e-09	4.13e-06	-0.488404	II	11	111991342	R
cg14101302	0.0441833	0.517299	3.54943	9.21e-09	4.13e-06	0.473116	II	6	72596557	R	RIMS1	TSS200	S_Shore	chr6:72596036-72596404
cg13424302	0.702218	0.24388	-1.52575	9.21e-09	4.13e-06	-0.458338	II	10	80516893	R
cg15247093	0.961675	0.51419	-0.903249	9.21e-09	4.13e-06	-0.447485	I	10	47768476	F			N_Shore	chr10:47769351-47769603
cg04414975	0.892087	0.454715	-0.972223	9.21e-09	4.13e-06	-0.437373	II	12	130333815	R	TMEM132D	Body
cg17988310	0.597974	0.176455	-1.76079	9.21e-09	4.13e-06	-0.42152	II	22	40355732	F	GRAP2	Body
cg09614932	0.828973	0.409332	-1.01805	9.21e-09	4.13e-06	-0.41964	II	3	74337905	F	CNTN3	Body
cg03064067	0.416076	0.827741	0.992332	9.21e-09	4.13e-06	0.411665	II	12	85306916	F	SLC6A15	TSS1500	S_Shore	chr12:85305200-85305422
cg14585967	0.716141	0.319272	-1.16546	9.21e-09	4.13e-06	-0.396868	II	9	118135710	F		5'UTR
cg12626882	0.611744	0.218759	-1.48358	9.21e-09	4.13e-06	-0.392984	II	17	11786412	F	DNAH9	5'UTR
cg03502002	0.258035	0.771144	1.57943	9.84e-09	4.13e-06	0.513109	I	18	74962133	R	GALR1	1stExon	Island	chr18:74961556-74963822
cg16973527	0.530393	0.0815273	-2.70171	9.84e-09	4.13e-06	-0.448865	II	15	70767570	R
cg01966277	0.69285	0.244734	-1.50133	9.84e-09	4.13e-06	-0.448116	II	7	82435009	F	PCLO	Body
cg14042851	0.0902844	0.524945	2.53962	9.84e-09	4.13e-06	0.43466	I	19	57019005	F	ZNF471	TSS1500	Island	chr19:57018743-57019506
cg09853702	0.559044	0.129658	-2.10825	9.84e-09	4.13e-06	-0.429386	II	12	47665230	R
cg07525077	0.789972	0.363612	-1.1194	9.84e-09	4.13e-06	-0.42636	II	14	21359943	F	RNASE3	Body
cg23012855	0.889872	0.463532	-0.940929	9.84e-09	4.13e-06	-0.42634	II	1	235111328	F
cg08206881	0.544572	0.118895	-2.19543	9.84e-09	4.13e-06	-0.425676	II	2	12317357	F
cg16254344	0.481571	0.899756	0.901784	9.84e-09	4.13e-06	0.418184	I	19	49671823	R	TRPM4	Body	S_Shelf	chr19:49669275-49669552
cg14770102	0.575268	0.165229	-1.79977	9.84e-09	4.13e-06	-0.41004	II	11	58984446	R
cg11539780	0.172313	0.574551	1.7374	9.84e-09	4.13e-06	0.402238	I	19	57019016	F	ZNF471	TSS200	Island	chr19:57018743-57019506
cg03140889	0.881105	0.489204	-0.848876	9.84e-09	4.13e-06	-0.3919	II	8	70555135	F	SULF1	Body
cg14175690	0.145498	0.696477	2.25908	1.05e-08	4.13e-06	0.550979	I	1	119527638	R	TBX15	5'UTR	S_Shore	chr1:119526782-119527192
cg09544728	0.385819	0.910026	1.23798	1.05e-08	4.13e-06	0.524207	I	7	601503	R	PRKAR1B	Body	Island	chr7:601121-601729
cg20979737	0.708911	0.206938	-1.77641	1.05e-08	4.13e-06	-0.501973	II	1	244964768	R
cg21320573	0.786247	0.311635	-1.33513	1.05e-08	4.13e-06	-0.474612	II	8	35101074	F	UNC5D	Body
cg05696969	0.781446	0.316755	-1.30278	1.05e-08	4.13e-06	-0.464692	II	5	145326228	R	SH3RF2	Body
cg08190291	0.164545	0.616957	1.90669	1.05e-08	4.13e-06	0.452412	II	21	28339442	F	ADAMTS5	TSS200	Island	chr21:28337856-28340237
cg08247376	0.0921213	0.541651	2.55576	1.05e-08	4.13e-06	0.44953	II	17	43339358	F	C17orf46	Body	Island	chr17:43339124-43339832
cg04190807	0.135784	0.580193	2.09522	1.05e-08	4.13e-06	0.444409	II	16	58497230	R	NDRG4	TSS1500	Island	chr16:58497033-58498595
cg14600420	0.779008	0.336499	-1.21104	1.05e-08	4.13e-06	-0.442509	II	8	7311130	R	SPAG11B	Body
cg06202276	0.231279	0.658555	1.50967	1.05e-08	4.13e-06	0.427277	II	4	154713333	F			N_Shore	chr4:154713537-154714240
cg15810386	0.692315	0.275767	-1.32798	1.05e-08	4.13e-06	-0.416547	II	5	31362491	R
cg07551060	0.684267	0.271382	-1.33424	1.05e-08	4.13e-06	-0.412885	II	10	121075316	F	GRK5	Body
cg03430846	0.262755	0.671819	1.35435	1.05e-08	4.13e-06	0.409064	II	8	31497082	F	NRG1	TSS200	Island	chr8:31496525-31498346
cg03800922	0.481924	0.0787755	-2.61299	1.05e-08	4.13e-06	-0.403148	I	6	74290220	R
cg06021088	0.509108	0.114114	-2.1575	1.05e-08	4.13e-06	-0.394994	II	2	127822551	R	BIN1	Body
cg13064062	0.616385	0.223561	-1.46316	1.05e-08	4.13e-06	-0.392823	II	12	14924930	R	HIST4H4	TSS1500	S_Shore	chr12:14922877-14923974
cg15139588	0.0484882	0.632309	3.70492	1.12e-08	4.13e-06	0.58382	I	19	37997867	R	ZNF793	5'UTR	Island	chr19:37997790-37998125
cg00813378	0.120112	0.67038	2.48059	1.12e-08	4.13e-06	0.550268	I	1	1475209	R	C1orf70	Body	Island	chr1:1474962-1475220
cg15407528	0.0561224	0.60038	3.41923	1.12e-08	4.13e-06	0.544258	I	6	30418985	F			Island	chr6:30418844-30419630
cg09528825	0.0330122	0.567388	4.10327	1.12e-08	4.13e-06	0.534376	I	16	28074388	F	GSG1L	Body	Island	chr16:28073817-28075296
cg08162124	0.390293	0.903392	1.2108	1.12e-08	4.13e-06	0.5131	I	13	113428094	R	ATP11A	Body	N_Shore	chr13:113429177-113429393
cg05433391	0.681079	0.181377	-1.90883	1.12e-08	4.13e-06	-0.499701	II	6	71022175	F
cg12824796	0.140014	0.631121	2.17235	1.12e-08	4.13e-06	0.491107	I	10	131768928	R			Island	chr10:131761169-131771696
cg12628196	0.154587	0.634791	2.03787	1.12e-08	4.13e-06	0.480204	I	7	127672458	R	SND1	Body	Island	chr7:127671158-127672853
cg05766140	0.113562	0.5918	2.38163	1.12e-08	4.13e-06	0.478238	II	6	391743	F	IRF4	TSS200	Island	chr6:391188-393790
cg08283595	0.940779	0.470199	-1.00058	1.12e-08	4.13e-06	-0.47058	II	4	1299466	R	MAEA	Body
cg18289710	0.877101	0.409489	-1.09892	1.12e-08	4.13e-06	-0.467612	II	11	103811641	R	PDGFD	Body
cg09287864	0.589629	0.12732	-2.21135	1.12e-08	4.13e-06	-0.462309	II	7	17274056	F
cg09314495	0.854886	0.393906	-1.11788	1.12e-08	4.13e-06	-0.46098	II	7	90454617	F	CDK14	Body
cg15709989	0.149844	0.593614	1.98606	1.12e-08	4.13e-06	0.44377	I	3	185912227	F	DGKG	Body	Island	chr3:185911344-185912228
cg22601348	0.17548	0.609818	1.79708	1.12e-08	4.13e-06	0.434338	II	8	69243904	R			S_Shore	chr8:69242920-69243803
cg21946631	0.716118	0.297548	-1.26708	1.12e-08	4.13e-06	-0.418571	II	7	90879360	F
cg12842316	0.364666	0.778144	1.09346	1.12e-08	4.13e-06	0.413479	II	X	142723457	F	SLITRK4	TSS1500	S_Shore	chrX:142721410-142722958
cg00613562	0.504438	0.108713	-2.21416	1.12e-08	4.13e-06	-0.395725	II	8	70378994	R	SULF1	5'UTR
cg01681098	0.606394	0.212394	-1.51351	1.12e-08	4.13e-06	-0.394	II	11	128566009	R	FLI1	Body	S_Shore	chr11:128562671-128565011
cg16601494	0.134246	0.712215	2.40743	1.2e-08	4.13e-06	0.577969	I	1	1475737	R	C1orf70	5'UTR	N_Shore	chr1:1476093-1476669
cg12799689	0.0567913	0.617189	3.44197	1.2e-08	4.13e-06	0.560397	I	18	67067893	R	DOK6	TSS1500	Island	chr18:67067509-67069168
cg16300300	0.132366	0.662041	2.32239	1.2e-08	4.13e-06	0.529675	I	13	28501366	F			N_Shore	chr13:28501859-28502090
cg02711801	0.0364446	0.521987	3.84024	1.2e-08	4.13e-06	0.485543	II	19	37997798	R	ZNF793	TSS200	Island	chr19:37997790-37998125
cg11484413	0.738143	0.303059	-1.2843	1.2e-08	4.13e-06	-0.435085	II	11	127645018	F
cg06822193	0.70333	0.276414	-1.34737	1.2e-08	4.13e-06	-0.426916	II	15	78133639	F
cg22946562	0.876426	0.45539	-0.944529	1.2e-08	4.13e-06	-0.421036	II	2	1880012	R	MYT1L	Body
cg23035419	0.843612	0.432748	-0.963052	1.2e-08	4.13e-06	-0.410864	II	20	3066014	F	AVP	TSS1500	S_Shore	chr20:3063005-3064146
cg05384697	0.743248	0.34023	-1.12733	1.2e-08	4.13e-06	-0.403018	II	12	130334009	R	TMEM132D	Body
cg09657615	0.537936	0.143344	-1.90795	1.2e-08	4.13e-06	-0.394592	II	6	128921652	F
cg18154014	0.056893	0.604786	3.4101	1.28e-08	4.13e-06	0.547893	I	19	37997991	R	ZNF793	5'UTR	Island	chr19:37997790-37998125
cg17698295	0.10746	0.652739	2.60271	1.28e-08	4.13e-06	0.545279	I	8	145106299	R	OPLAH	Body	Island	chr8:145103285-145108027
cg01627847	0.0438953	0.491772	3.48585	1.28e-08	4.13e-06	0.447877	I	17	43339512	R	LOC100133991	Body	Island	chr17:43339124-43339832
cg21890423	0.702331	0.260046	-1.43339	1.28e-08	4.13e-06	-0.442285	II	3	55395559	R
cg02696798	0.729369	0.290726	-1.32699	1.28e-08	4.13e-06	-0.438642	II	10	107301935	R
cg21846949	0.897566	0.46458	-0.950092	1.28e-08	4.13e-06	-0.432986	II	2	33500889	R	LTBP1	Body
cg19917530	0.705399	0.277832	-1.34422	1.28e-08	4.13e-06	-0.427567	II	2	133855847	R	NCKAP5	Body
cg16303846	0.0383041	0.460178	3.58662	1.28e-08	4.13e-06	0.421874	I	2	225907539	F	DOCK10	TSS1500	S_Shore	chr2:225906653-225907464
cg18523886	0.688458	0.28178	-1.2888	1.28e-08	4.13e-06	-0.406678	II	20	39126551	R
cg22291627	0.184834	0.585992	1.66465	1.28e-08	4.13e-06	0.401158	I	8	116660697	F	TRPS1	5'UTR	Island	chr8:116660432-116660747
cg06159352	0.111914	0.64086	2.51762	1.36e-08	4.13e-06	0.528945	II	7	37487613	F	ELMO1	5'UTR	Island	chr7:37487354-37488672
cg08324862	0.748357	0.259977	-1.52534	1.36e-08	4.13e-06	-0.48838	II	12	77800655	R
cg10333808	0.0626275	0.529495	3.07975	1.36e-08	4.13e-06	0.466867	I	12	22487459	R	ST8SIA1	5'UTR	Island	chr12:22486835-22488666
cg10255237	0.610956	0.152421	-2.003	1.36e-08	4.13e-06	-0.458535	II	12	90150622	F
cg23960736	0.824579	0.379394	-1.11996	1.36e-08	4.13e-06	-0.445185	II	1	4171594	R
cg13407456	0.180182	0.621067	1.78529	1.36e-08	4.13e-06	0.440885	I	8	69243398	F			Island	chr8:69242920-69243803
cg18234111	0.665812	0.225318	-1.56315	1.36e-08	4.13e-06	-0.440494	II	1	158155757	R	CD1D	3'UTR
cg12523109	0.699739	0.262096	-1.41672	1.36e-08	4.13e-06	-0.437643	II	X	52825220	R	SPANXN5	3'UTR
cg02626657	0.0705401	0.485915	2.78419	1.36e-08	4.13e-06	0.415375	I	11	8040756	R			Island	chr11:8040409-8041558
cg23958704	0.618197	0.203386	-1.60385	1.36e-08	4.13e-06	-0.414811	II	8	103750999	R			Island	chr8:103750881-103751088
cg14085012	0.883733	0.474412	-0.89747	1.36e-08	4.13e-06	-0.409321	II	7	38468985	R	AMPH	Body
cg03537386	0.883087	0.478752	-0.883277	1.36e-08	4.13e-06	-0.404335	II	1	32155667	F	COL16A1	Body
cg09166091	0.715274	0.314523	-1.18533	1.36e-08	4.13e-06	-0.400751	II	2	216484055	R
cg19523085	0.0719973	0.469532	2.70521	1.36e-08	4.13e-06	0.397534	II	21	28339477	R	ADAMTS5	TSS200	Island	chr21:28337856-28340237
cg01558877	0.766066	0.369627	-1.0514	1.36e-08	4.13e-06	-0.396439	II	22	32555310	F	C22orf42	TSS200
cg18816826	0.746104	0.350999	-1.08791	1.36e-08	4.13e-06	-0.395104	II	1	237168540	F
cg14032261	0.816656	0.424935	-0.942487	1.36e-08	4.13e-06	-0.391721	II	1	211909305	F
cg05711042	0.857585	0.468426	-0.872458	1.36e-08	4.13e-06	-0.389159	II	5	150913871	R	FAT2	Body	S_Shelf	chr5:150911152-150911501
cg00817367	0.0657773	0.695184	3.40173	1.45e-08	4.13e-06	0.629407	I	12	52401214	F	GRASP	Body	Island	chr12:52400467-52401696
cg17747005	0.103562	0.639903	2.62735	1.45e-08	4.13e-06	0.53634	II	8	68864324	R	PREX2	TSS1500	N_Shore	chr8:68864584-68864946
cg17174023	0.145175	0.661585	2.18814	1.45e-08	4.13e-06	0.516411	II	22	50987453	F	KLHDC7B	1stExon	Island	chr22:50984972-50988141
cg16863522	0.798746	0.302234	-1.40207	1.45e-08	4.13e-06	-0.496512	II	2	116601613	F	DPP10	3'UTR
cg10728351	0.743424	0.257903	-1.52736	1.45e-08	4.13e-06	-0.485521	II	4	122628020	F
cg09841889	0.744763	0.262461	-1.50468	1.45e-08	4.13e-06	-0.482302	II	2	113552033	F
cg04182321	0.0895716	0.556644	2.63564	1.45e-08	4.13e-06	0.467072	II	11	107799979	F	RAB39	Body	Island	chr11:107798958-107799980
cg09354309	0.0530309	0.496906	3.22807	1.45e-08	4.13e-06	0.443875	II	12	22487437	R	ST8SIA1	5'UTR	Island	chr12:22486835-22488666
cg16626067	0.126254	0.566468	2.16567	1.45e-08	4.13e-06	0.440214	I	16	66613266	R	CMTM2	TSS200	Island	chr16:66612749-66613412
cg11942059	0.697945	0.26104	-1.41884	1.45e-08	4.13e-06	-0.436905	II	6	71014153	R	COL9A1	TSS1500
cg22274117	0.561667	0.125311	-2.1642	1.45e-08	4.13e-06	-0.436356	II	6	16713613	F	ATXN1	5'UTR
cg01618102	0.80248	0.370521	-1.11491	1.45e-08	4.13e-06	-0.431959	II	6	69717664	R	BAI3	Body
cg04389897	0.265829	0.694996	1.3865	1.45e-08	4.13e-06	0.429166	II	6	10398601	R	TFAP2A	3'UTR	Island	chr6:10398573-10398812
cg03957481	0.0295475	0.446149	3.91642	1.45e-08	4.13e-06	0.416602	I	22	50986962	F	KLHDC7B	1stExon	Island	chr22:50984972-50988141
cg22670147	0.257234	0.668191	1.37718	1.45e-08	4.13e-06	0.410957	I	2	115419740	R	DPP10	Body	Island	chr2:115419728-115420261
cg04928338	0.855076	0.444677	-0.943294	1.45e-08	4.13e-06	-0.410399	II	16	5286492	F			N_Shelf	chr16:5289582-5290386
cg08701621	0.362209	0.77028	1.08856	1.45e-08	4.13e-06	0.408071	II	19	58570419	R	ZNF135	TSS200	Island	chr19:58570393-58571779
cg17147045	0.166969	0.558373	1.74165	1.45e-08	4.13e-06	0.391404	I	8	68864546	R	PREX2	TSS200	N_Shore	chr8:68864584-68864946
cg17301223	0.116619	0.643327	2.46374	1.55e-08	4.13e-06	0.526707	I	8	145106438	R	OPLAH	Body	Island	chr8:145103285-145108027
cg10471825	0.817272	0.294675	-1.47169	1.55e-08	4.13e-06	-0.522597	II	16	73557323	R
cg04810745	0.814523	0.33571	-1.27874	1.55e-08	4.13e-06	-0.478813	II	2	189064557	R
cg04090745	0.744895	0.281768	-1.40253	1.55e-08	4.13e-06	-0.463127	II	6	32724369	F	HLA-DQB2	Body
cg10647025	0.724733	0.281912	-1.3622	1.55e-08	4.13e-06	-0.44282	II	X	145079517	R	MIR892A	TSS1500
cg05522011	0.488461	0.926908	0.924183	1.55e-08	4.13e-06	0.438447	I	4	81122726	R	PRDM8	Body	N_Shore	chr4:81123508-81124318
cg05648914	0.798544	0.363125	-1.13691	1.55e-08	4.13e-06	-0.435419	II	5	63297615	R
cg22226821	0.648278	0.214561	-1.59523	1.55e-08	4.13e-06	-0.433717	II	1	240587072	R	FMN2	Body
cg15272641	0.835614	0.404087	-1.04817	1.55e-08	4.13e-06	-0.431527	II	10	121775065	R			S_Shelf	chr10:121770981-121771423
cg21783672	0.834554	0.404947	-1.04327	1.55e-08	4.13e-06	-0.429607	II	7	99137009	F			N_Shelf	chr7:99140766-99141151
cg06531379	0.129358	0.554509	2.09984	1.55e-08	4.13e-06	0.425151	II	1	47911449	R			S_Shore	chr1:47909712-47911020
cg20787173	0.207951	0.628374	1.59538	1.55e-08	4.13e-06	0.420423	I	6	133562475	F	EYA4	TSS200	Island	chr6:133562086-133563586
cg09624551	0.73747	0.33109	-1.15536	1.55e-08	4.13e-06	-0.406381	II	3	72128386	R
cg05570237	0.863917	0.459551	-0.910669	1.55e-08	4.13e-06	-0.404366	II	21	27934499	R	CYYR1	Body
cg08712932	0.074515	0.473231	2.66694	1.55e-08	4.13e-06	0.398716	I	6	133562463	F	EYA4	TSS200	Island	chr6:133562086-133563586
cg18719750	0.113291	0.511426	2.1745	1.55e-08	4.13e-06	0.398135	II	8	97505788	F	SDC2	TSS200	Island	chr8:97505747-97507607
cg01831771	0.524826	0.922605	0.813876	1.55e-08	4.13e-06	0.39778	I	13	113428172	R	ATP11A	Body	N_Shore	chr13:113429177-113429393
cg03638937	0.959759	0.567688	-0.757572	1.55e-08	4.13e-06	-0.39207	I	11	393570	R	PKP3	TSS1500	N_Shore	chr11:394257-394619
cg13051977	0.856338	0.301612	-1.50549	1.65e-08	4.13e-06	-0.554726	I	1	45148001	R	C1orf228	5'UTR
cg04261408	0.208389	0.737422	1.82322	1.65e-08	4.13e-06	0.529034	II	8	97506675	R	SDC2	Body	Island	chr8:97505747-97507607
cg21480725	0.753458	0.237639	-1.66476	1.65e-08	4.13e-06	-0.515819	II	15	30212981	F
cg23296010	0.0439013	0.559594	3.67205	1.65e-08	4.13e-06	0.515693	II	19	37997817	R	ZNF793	TSS200	Island	chr19:37997790-37998125
cg09849405	0.0846102	0.582073	2.7823	1.65e-08	4.13e-06	0.497463	I	16	66612955	F	CMTM1	3'UTR	Island	chr16:66612749-66613412
cg07581070	0.826391	0.360006	-1.19881	1.65e-08	4.13e-06	-0.466386	II	6	40291048	F
cg09183124	0.697966	0.237364	-1.55606	1.65e-08	4.13e-06	-0.460602	II	1	173092323	F
cg02412399	0.876153	0.427788	-1.03429	1.65e-08	4.13e-06	-0.448365	II	5	88307760	F
cg20714968	0.849051	0.404208	-1.07075	1.65e-08	4.13e-06	-0.444843	II	11	58833356	R			S_Shelf	chr11:58830063-58830739
cg07005523	0.0471496	0.487331	3.36958	1.65e-08	4.13e-06	0.440182	II	1	107683187	R	NTNG1	5'UTR	Island	chr1:107682889-107684463
cg04555373	0.10717	0.545922	2.3488	1.65e-08	4.13e-06	0.438752	I	8	31497042	F	NRG1	TSS1500	Island	chr8:31496525-31498346
cg14583999	0.739871	0.307273	-1.26775	1.65e-08	4.13e-06	-0.432597	II	3	10019040	R	TMEM111	Body
cg19620758	0.875106	0.444477	-0.977349	1.65e-08	4.13e-06	-0.430629	II	11	102826565	R	MMP13	TSS200
cg21886042	0.888958	0.465213	-0.934222	1.65e-08	4.13e-06	-0.423744	II	13	112076036	R
cg18126097	0.322061	0.735358	1.19111	1.65e-08	4.13e-06	0.413297	II	1	200014673	R	NR5A2	Body	S_Shelf	chr1:200010625-200010832
cg02115416	0.864359	0.451668	-0.936367	1.65e-08	4.13e-06	-0.412691	II	3	2940073	R	CNTN4	5'UTR
cg08090772	0.220393	0.624978	1.50373	1.65e-08	4.13e-06	0.404585	II	8	67344640	R	ADHFE1	TSS200	Island	chr8:67344497-67344989
cg14043253	0.507819	0.10773	-2.2369	1.65e-08	4.13e-06	-0.400089	II	8	81830961	F
cg12671632	0.642516	0.244601	-1.3933	1.65e-08	4.13e-06	-0.397915	II	6	422935	R			N_Shore	chr6:423846-424313
cg07696842	0.591778	0.200677	-1.56018	1.65e-08	4.13e-06	-0.391101	II	12	105089508	R	CHST11	Body
cg14416623	0.604104	0.214601	-1.49314	1.65e-08	4.13e-06	-0.389503	II	2	133561787	R	NCKAP5	Body
cg19593767	0.285502	0.681407	1.25501	1.71e-08	4.13e-06	0.395905	I	20	42544666	F	TOX2	TSS200	Island	chr20:42543097-42545137
cg08550523	0.879327	0.30877	-1.50987	1.76e-08	4.13e-06	-0.570557	II	1	219047954	F
cg02256631	0.135072	0.662268	2.29368	1.76e-08	4.13e-06	0.527196	I	16	31342952	F	ITGAM	Body	Island	chr16:31342452-31343140
cg07344338	0.77104	0.297056	-1.37607	1.76e-08	4.13e-06	-0.473984	II	3	25101907	F
cg18875716	0.0227056	0.495389	4.44744	1.76e-08	4.13e-06	0.472684	II	19	22019094	F	ZNF43	TSS200	S_Shore	chr19:22018594-22018827
cg02866454	0.175668	0.645564	1.87771	1.76e-08	4.13e-06	0.469896	I	10	7453455	F	SFMBT2	TSS200	Island	chr10:7449376-7455339
cg18844382	0.147757	0.617625	2.06351	1.76e-08	4.13e-06	0.469869	I	14	23834977	F	EFS	TSS200	Island	chr14:23834435-23835947
cg03498081	0.590045	0.136562	-2.11127	1.76e-08	4.13e-06	-0.453483	II	16	80061357	F
cg21834061	0.0829004	0.535976	2.69272	1.76e-08	4.13e-06	0.453075	I	6	29521162	F			Island	chr6:29521110-29521833
cg15322783	0.0972142	0.549204	2.4981	1.76e-08	4.13e-06	0.45199	II	19	37407152	F	ZNF829	1stExon	Island	chr19:37406931-37407463
cg13408605	0.810174	0.362012	-1.16219	1.76e-08	4.13e-06	-0.448161	II	20	1639816	R	SIRPG	TSS1500
cg16818740	0.0918611	0.528668	2.52484	1.76e-08	4.13e-06	0.436807	I	20	4803300	F	RASSF2	5'UTR	Island	chr20:4803013-4804146
cg01847754	0.724223	0.287913	-1.3308	1.76e-08	4.13e-06	-0.43631	II	X	144909347	R	CXorf1	1stExon
cg13904520	0.818546	0.383819	-1.09264	1.76e-08	4.13e-06	-0.434726	II	1	160783054	R	LY9	Body
cg16488065	0.767298	0.339726	-1.17542	1.76e-08	4.13e-06	-0.427572	II	1	204656750	R			S_Shore	chr1:204654132-204654885
cg09185990	0.831784	0.406626	-1.0325	1.76e-08	4.13e-06	-0.425157	II	12	22090231	R	ABCC9	TSS1500	N_Shelf	chr12:22093954-22095357
cg04255230	0.348782	0.772128	1.14651	1.76e-08	4.13e-06	0.423345	I	2	74727010	F	LBX2	Body	Island	chr2:74725039-74727038
cg07071978	0.0665071	0.474663	2.83532	1.76e-08	4.13e-06	0.408155	II	10	13933652	R	FRMD4A	Body	Island	chr10:13933482-13934184
cg06367354	0.755263	0.352065	-1.10114	1.76e-08	4.13e-06	-0.403198	II	3	8363442	F
cg15962313	0.758998	0.364524	-1.05808	1.76e-08	4.13e-06	-0.394474	II	11	126810400	R	KIRREL3	Body
cg13645049	0.853819	0.459518	-0.893809	1.76e-08	4.13e-06	-0.394301	II	12	98588446	R
cg20912169	0.0664545	0.67048	3.33476	1.88e-08	4.13e-06	0.604026	I	8	67344720	R	ADHFE1	5'UTR	Island	chr8:67344497-67344989
cg07974511	0.105575	0.699618	2.7283	1.88e-08	4.13e-06	0.594043	I	2	63283013	F	OTX1	Body	Island	chr2:63282514-63283122
cg09170112	0.932787	0.361865	-1.3661	1.88e-08	4.13e-06	-0.570922	I	12	132102188	R
cg01072076	0.117756	0.683303	2.53672	1.88e-08	4.13e-06	0.565547	I	5	1930801	R			Island	chr5:1930754-1931986
cg21653184	0.0551043	0.597345	3.43833	1.88e-08	4.13e-06	0.542241	I	19	58609361	F	ZSCAN18	Body	Island	chr19:58609338-58609988
cg17029156	0.1709	0.698507	2.03113	1.88e-08	4.13e-06	0.527607	I	2	27070458	R	DPYSL5	TSS1500	Island	chr2:27070302-27072922
cg04992638	0.0289903	0.555938	4.26128	1.88e-08	4.13e-06	0.526947	I	17	43339328	F	C17orf46	Body	Island	chr17:43339124-43339832
cg17802600	0.105007	0.615621	2.55155	1.88e-08	4.13e-06	0.510613	I	19	30717501	R			Island	chr19:30716328-30719970
cg09248694	0.700022	0.214687	-1.70517	1.88e-08	4.13e-06	-0.485335	II	11	5301844	R
cg14711690	0.153607	0.625954	2.02681	1.88e-08	4.13e-06	0.472348	I	1	226925082	F	ITPKB	Body	Island	chr1:226924560-226926553
cg11840125	0.0505085	0.503586	3.31764	1.88e-08	4.13e-06	0.453078	I	14	23834860	R	EFS	TSS200	Island	chr14:23834435-23835947
cg03921753	0.104679	0.556949	2.41157	1.88e-08	4.13e-06	0.45227	II	16	28074670	R	GSG1L	1stExon	Island	chr16:28073817-28075296
cg11942956	0.117546	0.566328	2.26842	1.88e-08	4.13e-06	0.448783	I	6	133562470	F	EYA4	TSS200	Island	chr6:133562086-133563586
cg04681489	0.6197	0.175986	-1.81611	1.88e-08	4.13e-06	-0.443714	II	11	123325084	R
cg05254221	0.757546	0.316427	-1.25946	1.88e-08	4.13e-06	-0.441118	II	10	61050062	R	FAM13C	Body
cg03344782	0.925601	0.494141	-0.905468	1.88e-08	4.13e-06	-0.43146	II	8	133062974	R	OC90	Body
cg20066716	0.141326	0.569436	2.01051	1.88e-08	4.13e-06	0.42811	II	7	49815181	R	VWC2	Body	Island	chr7:49813008-49815752
cg16461538	0.123269	0.547871	2.15203	1.88e-08	4.13e-06	0.424602	II	5	76507484	R	PDE8B	Body	S_Shore	chr5:76506029-76507189
cg19846667	0.570586	0.147996	-1.94689	1.88e-08	4.13e-06	-0.42259	II	14	22191856	R
cg00806644	0.723889	0.301681	-1.26274	1.88e-08	4.13e-06	-0.422207	II	10	126889815	F
cg01421252	0.78166	0.361899	-1.11095	1.88e-08	4.13e-06	-0.419761	II	16	5590677	F
cg21666367	0.589089	0.169434	-1.79776	1.88e-08	4.13e-06	-0.419655	II	8	27450279	F			S_Shore	chr8:27449751-27450063
cg09858767	0.749858	0.333689	-1.16811	1.88e-08	4.13e-06	-0.416169	II	1	14742375	F
cg06780032	0.611847	0.198005	-1.62763	1.88e-08	4.13e-06	-0.413842	II	1	8272277	F			S_Shore	chr1:8271996-8272202
cg00221650	0.623431	0.218657	-1.51156	1.88e-08	4.13e-06	-0.404775	II	2	6819650	F
cg05085230	0.0625384	0.459837	2.87831	1.88e-08	4.13e-06	0.397299	I	6	133562461	F	EYA4	TSS200	Island	chr6:133562086-133563586
cg01956420	0.166037	0.561715	1.75833	1.88e-08	4.13e-06	0.395678	I	13	110959668	F	COL4A1	TSS200	Island	chr13:110958891-110960590
cg06454760	0.428602	0.82272	0.940763	1.88e-08	4.13e-06	0.394118	II	19	58570427	R	ZNF135	TSS200	Island	chr19:58570393-58571779
cg02291365	0.578664	0.187186	-1.62825	1.88e-08	4.13e-06	-0.391478	I	13	25317267	F			N_Shelf	chr13:25319668-25322255
cg20295442	0.0627085	0.693633	3.46744	2e-08	4.13e-06	0.630925	I	8	67344665	R	ADHFE1	TSS200	Island	chr8:67344497-67344989
cg03048083	0.0338509	0.610237	4.17211	2e-08	4.13e-06	0.576387	I	17	43339497	R	LOC100133991	Body	Island	chr17:43339124-43339832
cg01588438	0.158723	0.71559	2.17262	2e-08	4.13e-06	0.556868	II	8	67344553	R	ADHFE1	TSS200	Island	chr8:67344497-67344989
cg18065361	0.0286878	0.579352	4.33593	2e-08	4.13e-06	0.550664	I	8	67344588	R	ADHFE1	TSS200	Island	chr8:67344497-67344989
cg09383816	0.114741	0.661708	2.52781	2e-08	4.13e-06	0.546967	II	8	67344556	R	ADHFE1	TSS200	Island	chr8:67344497-67344989
cg23521140	0.655775	0.114891	-2.51294	2e-08	4.13e-06	-0.540884	I	2	37617601	F
cg06223767	0.145789	0.678398	2.21825	2e-08	4.13e-06	0.532609	I	6	393616	R	IRF4	Body	Island	chr6:391188-393790
cg21938148	0.103085	0.634124	2.62093	2e-08	4.13e-06	0.531039	I	13	110958977	F	COL4A1	Body	Island	chr13:110958891-110960590
cg14732998	0.102557	0.616921	2.58866	2e-08	4.13e-06	0.514364	II	19	37997831	R	ZNF793	TSS200	Island	chr19:37997790-37998125
cg11664500	0.0753578	0.586495	2.96029	2e-08	4.13e-06	0.511137	I	6	133562479	F	EYA4	TSS200	Island	chr6:133562086-133563586
cg06433467	0.599721	0.0996048	-2.59	2e-08	4.13e-06	-0.500116	II	5	67730071	R
cg14094027	0.733518	0.237557	-1.62656	2e-08	4.13e-06	-0.495961	II	12	120669080	F	PXN	5'UTR
cg17362861	0.183489	0.676219	1.8818	2e-08	4.13e-06	0.49273	I	7	151107257	F	WDR86	TSS200	Island	chr7:151106244-151107808
cg00674365	0.212174	0.699483	1.72104	2e-08	4.13e-06	0.487309	I	19	57019069	F	ZNF471	TSS200	Island	chr19:57018743-57019506
cg09975620	0.11252	0.586717	2.38249	2e-08	4.13e-06	0.474198	I	13	28498384	R	PDX1	Body	Island	chr13:28498226-28499046
cg07629355	0.119795	0.593419	2.30848	2e-08	4.13e-06	0.473624	II	11	133825519	F	IGSF9B	Body	Island	chr11:133825337-133827457
cg05482942	0.154242	0.613419	1.99168	2e-08	4.13e-06	0.459177	I	10	102899285	F			Island	chr10:102899177-102899489
cg11758945	0.155648	0.611753	1.97467	2e-08	4.13e-06	0.456105	I	8	143533532	F			Island	chr8:143531118-143534495
cg10961733	0.88632	0.433486	-1.03184	2e-08	4.13e-06	-0.452834	I	10	6807134	F
cg14653988	0.685143	0.234751	-1.54528	2e-08	4.13e-06	-0.450393	II	5	167171284	R	ODZ2	Body
cg07385257	0.704167	0.256035	-1.45958	2e-08	4.13e-06	-0.448132	II	8	35803167	F
cg02361557	0.0490108	0.494134	3.33373	2e-08	4.13e-06	0.445123	II	1	107682963	F	NTNG1	5'UTR	Island	chr1:107682889-107684463
cg22697045	0.894009	0.452295	-0.983025	2e-08	4.13e-06	-0.441714	I	11	47359223	F	MYBPC3	Body	N_Shore	chr11:47359953-47360216
cg13685951	0.0590512	0.496538	3.07186	2e-08	4.13e-06	0.437487	I	1	177140322	R	FAM5B	TSS1500	Island	chr1:177140120-177140323
cg00995327	0.0510937	0.486543	3.25135	2e-08	4.13e-06	0.435449	II	3	142838847	R	CHST2	5'UTR	Island	chr3:142837885-142840838
cg12621171	0.0777101	0.510678	2.71624	2e-08	4.13e-06	0.432968	II	5	88185768	F	MEF2C	5'UTR	S_Shore	chr5:88185224-88185589
cg17293936	0.0657344	0.493874	2.90942	2e-08	4.13e-06	0.428139	I	3	185911519	F	DGKG	Body	Island	chr3:185911344-185912228
cg00117237	0.828635	0.405415	-1.03134	2e-08	4.13e-06	-0.42322	II	8	67318804	F
cg19283840	0.135639	0.55879	2.04253	2e-08	4.13e-06	0.423151	II	8	67344642	R	ADHFE1	TSS200	Island	chr8:67344497-67344989
cg15357075	0.555963	0.147367	-1.91558	2e-08	4.13e-06	-0.408596	II	11	123325095	R
cg18451814	0.286864	0.692329	1.27109	2e-08	4.13e-06	0.405465	I	14	57278188	R	OTX2	TSS1500	Island	chr14:57278068-57278287
cg13545089	0.560976	0.959671	0.774601	2e-08	4.13e-06	0.398695	I	19	5915037	R	CAPS	Body	Island	chr19:5915007-5915301
cg16641358	0.870754	0.47268	-0.881401	2e-08	4.13e-06	-0.398074	II	5	15930438	F	FBXL7	Body	S_Shore	chr5:15928088-15928518
cg21587238	0.434012	0.831246	0.937539	2e-08	4.13e-06	0.397234	I	5	42953590	R			S_Shore	chr5:42951076-42952410
cg12542255	0.450809	0.843448	0.903783	2e-08	4.13e-06	0.392639	I	19	45976195	F	FOSB	Body	Island	chr19:45975848-45976262
cg02392882	0.649037	0.259856	-1.32059	2e-08	4.13e-06	-0.389181	II	15	29031879	R			N_Shore	chr15:29033878-29034710
cg22001496	0.153071	0.680563	2.15252	2.14e-08	4.13e-06	0.527491	I	8	69243486	F			Island	chr8:69242920-69243803
cg00133595	0.117291	0.633398	2.43302	2.14e-08	4.13e-06	0.516107	I	16	31228059	R	TRIM72	Body	Island	chr16:31225956-31228264
cg14287112	0.0626681	0.5587	3.15627	2.14e-08	4.13e-06	0.496032	I	6	133562485	F	EYA4	TSS200	Island	chr6:133562086-133563586
cg21129006	0.822903	0.33278	-1.30615	2.14e-08	4.13e-06	-0.490123	II	12	4023078	F
cg03060201	0.0309727	0.518994	4.06665	2.14e-08	4.13e-06	0.488021	I	19	37407374	R	ZNF568	5'UTR	Island	chr19:37406931-37407463
cg21900495	0.0626334	0.540215	3.10853	2.14e-08	4.13e-06	0.477581	II	13	28498161	R	PDX1	Body	N_Shore	chr13:28498226-28499046
cg18376288	0.65183	0.174611	-1.90035	2.14e-08	4.13e-06	-0.477218	II	1	8181555	F
cg07434284	0.0558181	0.526211	3.23684	2.14e-08	4.13e-06	0.470393	II	4	779691	R	CPLX1	3'UTR	Island	chr4:778661-780592
cg22757824	0.134632	0.601977	2.16069	2.14e-08	4.13e-06	0.467345	I	13	110960186	F	COL4A1	TSS1500	Island	chr13:110958891-110960590
cg20021336	0.828319	0.368488	-1.16857	2.14e-08	4.13e-06	-0.459831	II	6	162831837	R	PARK2	Body
cg01901262	0.290622	0.749661	1.36709	2.14e-08	4.13e-06	0.459038	II	16	54966837	R	IRX5	Body	Island	chr16:54962422-54967805
cg12767281	0.0435778	0.499951	3.52012	2.14e-08	4.13e-06	0.456374	I	10	7452950	F	SFMBT2	5'UTR	Island	chr10:7449376-7455339
cg19526685	0.566041	0.131513	-2.1057	2.14e-08	4.13e-06	-0.434528	II	8	126963507	F
cg23962746	0.817844	0.385215	-1.08616	2.14e-08	4.13e-06	-0.432629	II	1	209105888	R
cg16530970	0.817801	0.388709	-1.07306	2.14e-08	4.13e-06	-0.429092	II	15	81134479	R	MIR549	TSS200
cg06668300	0.025424	0.450895	4.14853	2.14e-08	4.13e-06	0.425471	I	2	95691755	R	MAL	Body	Island	chr2:95690857-95692431
cg02961101	0.697473	0.283069	-1.30099	2.14e-08	4.13e-06	-0.414404	II	16	48533155	F			S_Shelf	chr16:48530535-48530809
cg04708601	0.676051	0.262373	-1.36551	2.14e-08	4.13e-06	-0.413678	II	6	101880078	R	GRIK2	Body
cg14285788	0.720403	0.314081	-1.19767	2.14e-08	4.13e-06	-0.406322	II	2	128458556	R	SFT2D3	TSS200	N_Shore	chr2:128458844-128459937
cg04350913	0.20333	0.606847	1.57751	2.14e-08	4.13e-06	0.403516	II	3	192126584	R	FGF12	5'UTR	Island	chr3:192125821-192127994
cg08607018	0.282749	0.68505	1.27669	2.14e-08	4.13e-06	0.402301	I	19	31842873	F			Island	chr19:31839635-31843049
cg00034076	0.255092	0.65496	1.36039	2.14e-08	4.13e-06	0.399868	I	8	85096037	F	RALYL	5'UTR	N_Shore	chr8:85096759-85097247
cg08584947	0.611684	0.216803	-1.4964	2.14e-08	4.13e-06	-0.394881	II	8	93468317	F
cg19659215	0.740029	0.349115	-1.08388	2.14e-08	4.13e-06	-0.390914	II	12	21488180	R	SLCO1A2	5'UTR
cg18489034	0.68268	0.293628	-1.21722	2.14e-08	4.13e-06	-0.389052	II	11	10531596	R
cg04803843	0.130563	0.702727	2.42822	2.28e-08	4.13e-06	0.572164	I	15	28351906	R			Island	chr15:28351606-28353102
cg16935295	0.0296657	0.583597	4.29811	2.28e-08	4.13e-06	0.553932	I	8	97506251	R	SDC2	5'UTR	Island	chr8:97505747-97507607
cg04883903	0.152029	0.668499	2.13658	2.28e-08	4.13e-06	0.51647	I	12	117798954	F	NOS1	5'UTR	Island	chr12:117798076-117799448
cg02272851	0.800976	0.30876	-1.37527	2.28e-08	4.13e-06	-0.492215	II	10	3797471	R
cg07418387	0.731865	0.254075	-1.52632	2.28e-08	4.13e-06	-0.47779	II	1	240375464	F	FMN2	Body	S_Shelf	chr1:240370859-240371526
cg16993043	0.0962425	0.567612	2.56016	2.28e-08	4.13e-06	0.471369	I	1	200008026	F	NR5A2	Body	N_Shore	chr1:200008392-200009047
cg19291696	0.681618	0.212055	-1.68452	2.28e-08	4.13e-06	-0.469563	II	13	27769437	R
cg14972576	0.65192	0.187603	-1.79701	2.28e-08	4.13e-06	-0.464317	II	5	97645526	R
cg08912860	0.837007	0.375651	-1.15585	2.28e-08	4.13e-06	-0.461356	II	12	132863782	F	GALNT9	Body	N_Shore	chr12:132865236-132865506
cg23749856	0.133139	0.587339	2.14126	2.28e-08	4.13e-06	0.4542	II	3	142839837	F	CHST2	Body	Island	chr3:142837885-142840838
cg22014661	0.0750241	0.526789	2.8118	2.28e-08	4.13e-06	0.451765	I	6	62996130	F	KHDRBS2	TSS200	Island	chr6:62995855-62996228
cg13107839	0.80114	0.360693	-1.15128	2.28e-08	4.13e-06	-0.440447	II	1	14847711	F
cg17386213	0.129482	0.568987	2.13565	2.28e-08	4.13e-06	0.439505	I	6	108488335	F	NR2E1	Body	Island	chr6:108485671-108490539
cg10833551	0.731007	0.29362	-1.31593	2.28e-08	4.13e-06	-0.437387	II	11	30649517	F
cg06114334	0.540246	0.106669	-2.34048	2.28e-08	4.13e-06	-0.433577	II	7	154997361	F
cg18507707	0.0408928	0.47396	3.53485	2.28e-08	4.13e-06	0.433067	I	9	101471553	F	GABBR2	TSS200	Island	chr9:101469579-101472154
cg05827732	0.228736	0.656163	1.52037	2.28e-08	4.13e-06	0.427427	II	3	96533699	R	EPHA6	1stExon	S_Shore	chr3:96532023-96533625
cg21370856	0.11011	0.535874	2.28295	2.28e-08	4.13e-06	0.425764	II	16	23848003	R	PRKCB	Body	Island	chr16:23846941-23848102
cg02459604	0.21356	0.62352	1.5458	2.28e-08	4.13e-06	0.409961	II	19	37407284	F	ZNF568	5'UTR	Island	chr19:37406931-37407463
cg19772066	0.787921	0.388207	-1.02122	2.28e-08	4.13e-06	-0.399714	II	19	44953982	R	ZNF229	TSS1500	S_Shore	chr19:44952416-44952809
cg14338345	0.312202	0.711148	1.18767	2.28e-08	4.13e-06	0.398946	II	9	22447679	R	DMRTA1	1stExon	Island	chr9:22446681-22447695
cg02878385	0.892884	0.496354	-0.847103	2.28e-08	4.13e-06	-0.39653	II	10	91858201	F
cg12078857	0.894142	0.500152	-0.838136	2.28e-08	4.13e-06	-0.393989	II	13	79845094	F
cg03394150	0.0291759	0.635856	4.44585	2.43e-08	4.13e-06	0.606681	I	16	28074384	F	GSG1L	Body	Island	chr16:28073817-28075296
cg13001868	0.0940903	0.664163	2.81942	2.43e-08	4.13e-06	0.570072	I	17	43339223	R	C17orf46	Body	Island	chr17:43339124-43339832
cg15014975	0.250912	0.736785	1.55406	2.43e-08	4.13e-06	0.485873	I	1	25257547	R	RUNX3	TSS1500	Island	chr1:25255527-25259005
cg23113963	0.10882	0.588277	2.43455	2.43e-08	4.13e-06	0.479457	I	16	23313293	R	SCNN1B	TSS1500	Island	chr16:23313239-23313946
cg02716776	0.648669	0.178444	-1.86202	2.43e-08	4.13e-06	-0.470226	I	19	3178413	R	S1PR4	TSS1500	N_Shore	chr19:3178741-3179986
cg23473285	0.0570184	0.500286	3.13325	2.43e-08	4.13e-06	0.443267	I	6	72596698	R	RIMS1	5'UTR	S_Shore	chr6:72596036-72596404
cg18109838	0.144633	0.584801	2.01554	2.43e-08	4.13e-06	0.440168	II	5	88185987	F	MEF2C	5'UTR	S_Shore	chr5:88185224-88185589
cg13564816	0.668196	0.229776	-1.54004	2.43e-08	4.13e-06	-0.438419	II	9	118207596	R
cg07938743	0.311874	0.746041	1.25829	2.43e-08	4.13e-06	0.434166	II	2	63283939	F	OTX1	3'UTR	Island	chr2:63283936-63284147
cg23977631	0.0458005	0.477312	3.3815	2.43e-08	4.13e-06	0.431511	I	2	100938799	R	LONRF2	5'UTR	Island	chr2:100937779-100939059
cg12378939	0.784062	0.354146	-1.14663	2.43e-08	4.13e-06	-0.429916	II	12	44949198	F	NELL2	Body
cg01184282	0.847829	0.426594	-0.99091	2.43e-08	4.13e-06	-0.421235	II	7	141617618	R	OR9A4	TSS1500
cg15493035	0.763027	0.342575	-1.15531	2.43e-08	4.13e-06	-0.420451	II	10	116659330	R	FAM160B1	3'UTR
cg05305046	0.647174	0.227494	-1.50832	2.43e-08	4.13e-06	-0.419679	II	5	40841315	F	CARD6	TSS200
cg00796187	0.543778	0.125329	-2.1173	2.43e-08	4.13e-06	-0.41845	II	14	21341871	R
cg17541528	0.175091	0.590506	1.75385	2.43e-08	4.13e-06	0.415415	I	13	110959650	F	COL4A1	TSS200	Island	chr13:110958891-110960590
cg03217795	0.024	0.439312	4.19414	2.43e-08	4.13e-06	0.415312	I	16	23847556	F	PRKCB	1stExon	Island	chr16:23846941-23848102
cg22821324	0.236301	0.647224	1.45364	2.43e-08	4.13e-06	0.410923	II	4	176923439	R	GPM6A	5'UTR	Island	chr4:176923075-176923630
cg24039631	0.222833	0.63269	1.50554	2.43e-08	4.13e-06	0.409857	I	19	56905013	R	ZNF582	TSS200	Island	chr19:56904636-56905355
cg20785459	0.886128	0.47878	-0.888154	2.43e-08	4.13e-06	-0.407349	II	11	5265155	F	HBBP1	TSS1500
cg18324583	0.814937	0.416609	-0.967994	2.43e-08	4.13e-06	-0.398328	II	5	142975083	F
cg17493815	0.220189	0.616449	1.48524	2.43e-08	4.13e-06	0.39626	II	4	156681385	F	GUCY1B3	Body	Island	chr4:156680095-156681386
cg06677416	0.581919	0.189564	-1.61814	2.43e-08	4.13e-06	-0.392356	II	10	64495627	F
cg14269191	0.784528	0.395795	-0.987072	2.43e-08	4.13e-06	-0.388733	II	11	5346249	R	OR51B2	TSS1500
cg03061682	0.0902679	0.678132	2.90928	2.59e-08	4.13e-06	0.587865	I	15	28352098	R			Island	chr15:28351606-28353102
cg14861089	0.1928	0.750773	1.96127	2.59e-08	4.13e-06	0.557973	I	10	102895043	R	TLX1	Body	Island	chr10:102893660-102895059
cg10471437	0.0632769	0.615998	3.28317	2.59e-08	4.13e-06	0.552721	I	16	28074462	R	GSG1L	1stExon	Island	chr16:28073817-28075296
cg04398581	0.187579	0.699511	1.89885	2.59e-08	4.13e-06	0.511932	II	6	62996627	R	KHDRBS2	TSS1500	S_Shore	chr6:62995855-62996228
cg06952671	0.0732023	0.570509	2.96229	2.59e-08	4.13e-06	0.497307	I	2	182322268	F	ITGA4	5'UTR	Island	chr2:182321761-182323029
cg18800085	0.0306596	0.520705	4.08605	2.59e-08	4.13e-06	0.490046	I	1	167599719	R	RCSD1	Body	Island	chr1:167599464-167599839
cg22260952	0.0336727	0.51408	3.93234	2.59e-08	4.13e-06	0.480408	I	12	104852446	F	CHST11	Body	S_Shore	chr12:104850253-104852395
cg21090033	0.882568	0.403266	-1.12998	2.59e-08	4.13e-06	-0.479302	I	3	196065357	F	TM4SF19	TSS200
cg17400812	0.884368	0.411443	-1.10395	2.59e-08	4.13e-06	-0.472924	II	7	41854825	R
cg11623861	0.0288035	0.496639	4.10788	2.59e-08	4.13e-06	0.467835	I	19	37997294	F	ZNF793	TSS1500	N_Shore	chr19:37997790-37998125
cg23496260	0.0581344	0.518803	3.15772	2.59e-08	4.13e-06	0.460668	II	5	17218089	R	BASP1	5'UTR	Island	chr5:17217788-17219021
cg04988514	0.330336	0.780592	1.24064	2.59e-08	4.13e-06	0.450256	I	19	48947560	F	GRIN2D	3'UTR	Island	chr19:48945800-48947636
cg15642759	0.167188	0.605128	1.85577	2.59e-08	4.13e-06	0.43794	II	10	72043804	F			Island	chr10:72043446-72043886
cg20772101	0.0547559	0.492002	3.16758	2.59e-08	4.13e-06	0.437246	I	5	38258623	F	EGFLAM	1stExon	Island	chr5:38257825-38259136
cg18058689	0.20897	0.645782	1.62775	2.59e-08	4.13e-06	0.436812	I	13	93879670	F	GPC6	1stExon	Island	chr13:93879245-93880877
cg03382304	0.093998	0.523446	2.47734	2.59e-08	4.13e-06	0.429448	II	21	27012176	F	JAM2	1stExon	Island	chr21:27011624-27012398
cg01850245	0.835023	0.407044	-1.03663	2.59e-08	4.13e-06	-0.427978	II	6	27569094	F
cg07990546	0.20678	0.62005	1.58429	2.59e-08	4.13e-06	0.41327	I	2	74742309	F	TLX2	1stExon	Island	chr2:74740455-74743795
cg03277455	0.241199	0.653629	1.43825	2.59e-08	4.13e-06	0.412431	II	8	116660586	F	TRPS1	5'UTR	Island	chr8:116660432-116660747
cg09623400	0.202909	0.609142	1.58594	2.59e-08	4.13e-06	0.406233	I	20	24450353	F	TMEM90B	5'UTR	Island	chr20:24449844-24452037
cg16341266	0.763834	0.357681	-1.09458	2.59e-08	4.13e-06	-0.406152	II	7	147256367	F	MIR548I4	TSS1500
cg20778199	0.665281	0.264775	-1.3292	2.59e-08	4.13e-06	-0.400506	II	6	148020881	F
cg22576976	0.649384	0.257111	-1.33668	2.59e-08	4.13e-06	-0.392272	II	19	56852136	F			S_Shore	chr19:56850657-56851221
cg13549174	0.705524	0.315524	-1.16095	2.59e-08	4.13e-06	-0.39	II	9	133910264	R	LAMC3	Body	N_Shore	chr9:133911564-133911838
cg04034767	0.0460564	0.685253	3.89517	2.76e-08	4.13e-06	0.639197	I	12	52400907	F	GRASP	1stExon	Island	chr12:52400467-52401696
cg21678445	0.0726788	0.654765	3.17137	2.76e-08	4.13e-06	0.582086	I	18	22930283	R	ZNF521	Body	Island	chr18:22930018-22930904
cg11410023	0.163814	0.706603	2.10884	2.76e-08	4.13e-06	0.542789	I	3	96533511	F	EPHA6	1stExon	Island	chr3:96532023-96533625
cg11878331	0.0756239	0.603937	2.99748	2.76e-08	4.13e-06	0.528313	I	8	72469507	R			Island	chr8:72468560-72469561
cg05937969	0.112148	0.619885	2.4666	2.76e-08	4.13e-06	0.507737	II	3	121903016	R	CASR	5'UTR	Island	chr3:121902742-121903645
cg02914087	0.0483587	0.546562	3.49854	2.76e-08	4.13e-06	0.498203	II	19	12267676	F	ZNF625	TSS200	Island	chr19:12266998-12267686
cg17926756	0.788458	0.296106	-1.41292	2.76e-08	4.13e-06	-0.492352	II	3	55217960	F
cg18721397	0.772136	0.313569	-1.30007	2.76e-08	4.13e-06	-0.458568	II	5	32584912	R	SUB1	TSS1500	N_Shore	chr5:32585603-32586365
cg16104371	0.800581	0.343689	-1.21995	2.76e-08	4.13e-06	-0.456893	I	4	1538525	F			N_Shelf	chr4:1541591-1541868
cg17093995	0.0249241	0.464006	4.21853	2.76e-08	4.13e-06	0.439082	I	7	49815502	R	VWC2	Body	Island	chr7:49813008-49815752
cg05462446	0.670618	0.232789	-1.52647	2.76e-08	4.13e-06	-0.437829	II	16	77574072	F
cg14072515	0.201208	0.63768	1.66414	2.76e-08	4.13e-06	0.436471	I	10	125732604	F			Island	chr10:125732220-125732843
cg11361344	0.209802	0.618188	1.55902	2.76e-08	4.13e-06	0.408386	I	2	220361467	R			Island	chr2:220361462-220363254
cg06209897	0.800852	0.392713	-1.02806	2.76e-08	4.13e-06	-0.40814	II	10	53635551	F	PRKG1	Body
cg16069359	0.824679	0.421648	-0.967794	2.76e-08	4.13e-06	-0.403031	II	13	94013507	R	GPC6	Body
cg01135165	0.856151	0.45538	-0.910794	2.76e-08	4.13e-06	-0.400771	II	3	108191083	R	MYH15	Body
cg00370414	0.20599	0.606013	1.55678	2.76e-08	4.13e-06	0.400023	II	19	58609269	F	ZSCAN18	Body	N_Shore	chr19:58609338-58609988
cg10791884	0.833229	0.433253	-0.943503	2.76e-08	4.13e-06	-0.399976	II	8	69879951	F
cg02954324	0.764821	0.365167	-1.06657	2.76e-08	4.13e-06	-0.399654	II	3	67045043	R			N_Shelf	chr3:67048455-67049273
cg17128947	0.202857	0.722665	1.83287	2.94e-08	4.13e-06	0.519809	I	4	779480	R	CPLX1	3'UTR	Island	chr4:778661-780592
cg03168582	0.0529055	0.562127	3.40941	2.94e-08	4.13e-06	0.509222	I	9	841850	F	DMRT1	1stExon	Island	chr9:841374-843364
cg22862480	0.120645	0.625682	2.37466	2.94e-08	4.13e-06	0.505037	I	10	7450355	F	SFMBT2	5'UTR	Island	chr10:7449376-7455339
cg17228900	0.0588815	0.554708	3.23584	2.94e-08	4.13e-06	0.495826	I	6	391764	F	IRF4	5'UTR	Island	chr6:391188-393790
cg18789958	0.178144	0.656258	1.88122	2.94e-08	4.13e-06	0.478114	II	5	45695241	F	HCN1	Body	N_Shore	chr5:45695394-45696510
cg21008602	0.0460899	0.504164	3.45137	2.94e-08	4.13e-06	0.458074	II	8	65492936	R	BHLHE22	1stExon	Island	chr8:65492935-65494452
cg16171281	0.365937	0.813135	1.1519	2.94e-08	4.13e-06	0.447197	I	18	73167422	R			Island	chr18:73167402-73167920
cg18762727	0.0322668	0.477679	3.88792	2.94e-08	4.13e-06	0.445413	I	7	101006089	F	EMID2	TSS200	Island	chr7:101005899-101007443
cg18316974	0.375467	0.819424	1.12593	2.94e-08	4.13e-06	0.443957	I	1	92947035	F	GFI1	Body	Island	chr1:92945907-92952609
cg02803819	0.426481	0.860204	1.0122	2.94e-08	4.13e-06	0.433723	I	7	27141067	F	HOXA2	Body	N_Shelf	chr7:27143181-27143479
cg18305912	0.776099	0.346509	-1.16335	2.94e-08	4.13e-06	-0.42959	II	2	59789603	R
cg20070026	0.0168385	0.446076	4.72745	2.94e-08	4.13e-06	0.429237	I	14	102248073	F	PPP2R5C	Body	Island	chr14:102247660-102248279
cg18976437	0.112842	0.531138	2.23479	2.94e-08	4.13e-06	0.418296	I	1	9712576	F	PIK3CD	5'UTR	Island	chr1:9711780-9713001
cg09341015	0.482266	0.894746	0.891648	2.94e-08	4.13e-06	0.412479	I	7	117171038	R	CFTR	Body
cg04529785	0.0871439	0.498243	2.51538	2.94e-08	4.13e-06	0.411099	I	12	117799083	F	NOS1	5'UTR	Island	chr12:117798076-117799448
cg21393713	0.265151	0.673114	1.34404	2.94e-08	4.13e-06	0.407963	I	7	69064801	F	AUTS2	1stExon	Island	chr7:69062374-69065037
cg11501438	0.0554764	0.461601	3.0567	2.94e-08	4.13e-06	0.406125	I	17	20755949	F			Island	chr17:20755763-20756133
cg10571951	0.0783363	0.483799	2.62665	2.94e-08	4.13e-06	0.405462	II	5	88185387	R	MEF2C	5'UTR	Island	chr5:88185224-88185589
cg22363893	0.631057	0.231284	-1.4481	2.94e-08	4.13e-06	-0.399773	I	X	110366476	F	PAK3	1stExon
cg22736624	0.76873	0.369562	-1.05666	2.94e-08	4.13e-06	-0.399168	II	1	209365350	R
cg02627455	0.471508	0.86712	0.878949	2.94e-08	4.13e-06	0.395612	II	7	27157818	F	HOXA3	5'UTR	S_Shelf	chr7:27154999-27155426
cg03215050	0.785814	0.390812	-1.00771	2.94e-08	4.13e-06	-0.395002	II	11	130668461	F
cg04512917	0.144865	0.537693	1.89207	2.94e-08	4.13e-06	0.392828	II	5	83679211	R	EDIL3	Body	N_Shore	chr5:83679584-83680720
cg14573876	0.693222	0.303027	-1.19387	2.94e-08	4.13e-06	-0.390195	II	19	4105153	R	MAP2K2	Body	S_Shelf	chr19:4101029-4101515
cg18683604	0.0533335	0.588206	3.46321	3.13e-08	4.13e-06	0.534872	I	14	51561293	R	TRIM9	1stExon	Island	chr14:51560116-51562487
cg03048654	0.166604	0.692724	2.05585	3.13e-08	4.13e-06	0.526119	I	10	118893138	R	VAX1	3'UTR	N_Shore	chr10:118893527-118894432
cg24078985	0.0462194	0.547723	3.56688	3.13e-08	4.13e-06	0.501503	II	19	37997703	R	ZNF793	TSS200	N_Shore	chr19:37997790-37998125
cg16302790	0.0742627	0.553646	2.89825	3.13e-08	4.13e-06	0.479383	II	13	28498334	R	PDX1	Body	Island	chr13:28498226-28499046
cg12169536	0.0864248	0.565656	2.71041	3.13e-08	4.13e-06	0.479231	II	18	25758430	R	CDH2	TSS1500	S_Shore	chr18:25755414-25758175
cg05876246	0.615066	0.1493	-2.04252	3.13e-08	4.13e-06	-0.465765	II	8	81831079	R
cg15779837	0.0716104	0.532127	2.89353	3.13e-08	4.13e-06	0.460517	I	19	48918116	F	GRIN2D	Body	Island	chr19:48918115-48918340
cg13378388	0.242287	0.696775	1.52398	3.13e-08	4.13e-06	0.454488	II	4	177713813	F	VEGFC	5'UTR	Island	chr4:177713243-177714457
cg18206027	0.038799	0.492652	3.66648	3.13e-08	4.13e-06	0.453853	I	7	49813486	R	VWC2	1stExon	Island	chr7:49813008-49815752
cg05447008	0.194536	0.645211	1.72974	3.13e-08	4.13e-06	0.450676	I	6	73331114	R	KCNQ5	TSS1500	Island	chr6:73330942-73333109
cg16172099	0.6078	0.157818	-1.94534	3.13e-08	4.13e-06	-0.449982	I	8	103750821	R			N_Shore	chr8:103750881-103751088
cg08327106	0.136521	0.583395	2.09535	3.13e-08	4.13e-06	0.446874	II	8	85094842	F	RALYL	TSS1500	N_Shore	chr8:85096759-85097247
cg14270292	0.114123	0.55854	2.29107	3.13e-08	4.13e-06	0.444418	II	6	133562494	F	EYA4	5'UTR	Island	chr6:133562086-133563586
cg17212153	0.80114	0.35858	-1.15976	3.13e-08	4.13e-06	-0.44256	II	5	88432540	F
cg02808240	0.784911	0.355942	-1.14089	3.13e-08	4.13e-06	-0.428969	II	6	32304143	F	C6orf10	Body
cg10837404	0.90962	0.481825	-0.916753	3.13e-08	4.13e-06	-0.427794	II	5	112356289	F	DCP2	3'UTR
cg04014685	0.893976	0.469708	-0.928473	3.13e-08	4.13e-06	-0.424268	II	3	115509674	R
cg07812589	0.821623	0.399868	-1.03896	3.13e-08	4.13e-06	-0.421756	II	16	49195595	R
cg21875802	0.0574409	0.478532	3.05847	3.13e-08	4.13e-06	0.421091	I	2	45231382	R			Island	chr2:45231211-45231482
cg03361585	0.0822502	0.502306	2.61047	3.13e-08	4.13e-06	0.420056	II	20	47444241	R	PREX1	1stExon	Island	chr20:47443734-47445181
cg05006349	0.0943823	0.505296	2.42054	3.13e-08	4.13e-06	0.410913	II	1	14925517	R	KIAA1026	1stExon	Island	chr1:14924610-14925993
cg05307923	0.0875584	0.494863	2.49871	3.13e-08	4.13e-06	0.407305	II	10	1779667	F	ADARB2	1stExon	Island	chr10:1778784-1780018
cg11611448	0.876297	0.46908	-0.901586	3.13e-08	4.13e-06	-0.407217	II	2	127453782	F	GYPC	3'UTR
cg05624445	0.201583	0.600037	1.57368	3.13e-08	4.13e-06	0.398454	II	18	24764599	F	CHST9	5'UTR	N_Shore	chr18:24764951-24765507
cg02107844	0.60974	0.213938	-1.511	3.13e-08	4.13e-06	-0.395802	II	15	92612836	F	SLCO3A1	Body
cg00593536	0.214201	0.608614	1.50656	3.13e-08	4.13e-06	0.394413	I	2	139538222	R	NXPH2	TSS1500	Island	chr2:139537692-139538650
cg18565795	0.930827	0.539301	-0.787423	3.13e-08	4.13e-06	-0.391526	II	10	25350802	F
cg00621646	0.771619	0.382098	-1.01394	3.13e-08	4.13e-06	-0.389521	II	11	123849141	R	OR10S1	TSS1500
cg19535096	0.757951	0.36885	-1.03907	3.13e-08	4.13e-06	-0.389101	II	4	68751711	R
cg11855526	0.0283216	0.635686	4.48834	3.33e-08	4.13e-06	0.607364	I	11	30607068	F	MPPED2	5'UTR	Island	chr11:30606004-30608128
cg01545587	0.0529283	0.65428	3.6278	3.33e-08	4.13e-06	0.601351	I	14	105993579	R	TMEM121	5'UTR	Island	chr14:105992499-105996414
cg22871668	0.050253	0.578675	3.52547	3.33e-08	4.13e-06	0.528422	I	6	133562492	F	EYA4	TSS200	Island	chr6:133562086-133563586
cg13096260	0.0622122	0.587301	3.23883	3.33e-08	4.13e-06	0.525089	I	8	97505764	R	SDC2	TSS200	Island	chr8:97505747-97507607
cg07034660	0.096556	0.604717	2.64682	3.33e-08	4.13e-06	0.508161	II	7	38670412	R	AMPH	Body	N_Shore	chr7:38670439-38671008
cg00741836	0.113657	0.588647	2.37272	3.33e-08	4.13e-06	0.47499	I	20	53092233	F	DOK5	TSS200	Island	chr20:53091733-53092993
cg03110368	0.166804	0.636901	1.93291	3.33e-08	4.13e-06	0.470097	II	11	110584063	R	ARHGAP20	TSS1500	S_Shore	chr11:110581839-110583883
cg13181745	0.0639342	0.521745	3.02869	3.33e-08	4.13e-06	0.457811	II	19	37997675	R	ZNF793	TSS200	N_Shore	chr19:37997790-37998125
cg12305431	0.439961	0.885048	1.00838	3.33e-08	4.13e-06	0.445086	I	7	27157855	R	HOXA3	5'UTR	S_Shelf	chr7:27154999-27155426
cg03704308	0.151314	0.590042	1.96327	3.33e-08	4.13e-06	0.438728	II	7	42533414	F			S_Shore	chr7:42533076-42533283
cg21995919	0.0803449	0.514082	2.67772	3.33e-08	4.13e-06	0.433737	I	2	182322279	F	ITGA4	5'UTR	Island	chr2:182321761-182323029
cg23831898	0.835658	0.408153	-1.0338	3.33e-08	4.13e-06	-0.427506	II	6	32730130	F	HLA-DQB2	Body	S_Shore	chr6:32729342-32729877
cg04367107	0.874917	0.448111	-0.96529	3.33e-08	4.13e-06	-0.426806	II	11	88238963	F	GRM5	3'UTR	N_Shelf	chr11:88241710-88242562
cg06779449	0.0728696	0.49149	2.75377	3.33e-08	4.13e-06	0.41862	I	20	42544663	R	TOX2	TSS200	Island	chr20:42543097-42545137
cg01238435	0.614125	0.205918	-1.57646	3.33e-08	4.13e-06	-0.408207	II	5	141595696	R
cg07235577	0.68113	0.273554	-1.31611	3.33e-08	4.13e-06	-0.407577	II	8	51039471	F	SNTG1	5'UTR
cg16897216	0.858687	0.453288	-0.921704	3.33e-08	4.13e-06	-0.405399	II	1	209876837	R	HSD11B1	5'UTR
cg11539857	0.817361	0.413055	-0.98464	3.33e-08	4.13e-06	-0.404306	I	6	436594	F
cg17651959	0.304627	0.707661	1.21602	3.33e-08	4.13e-06	0.403034	I	20	21498100	F			S_Shore	chr20:21485932-21496714
cg01520122	0.870241	0.468414	-0.893629	3.33e-08	4.13e-06	-0.401826	II	17	32595801	F	CCL7	TSS1500
cg06243556	0.0533471	0.447745	3.0692	3.33e-08	4.13e-06	0.394398	I	19	58609473	F	ZSCAN18	Body	Island	chr19:58609338-58609988
cg21546211	0.676273	0.282241	-1.26068	3.33e-08	4.13e-06	-0.394032	II	11	113658724	R			N_Shelf	chr11:113660755-113661046
cg01432520	0.800099	0.4063	-0.977633	3.33e-08	4.13e-06	-0.393799	II	1	217068243	R	ESRRG	5'UTR
cg12850078	0.0803806	0.472534	2.5555	3.33e-08	4.13e-06	0.392153	I	15	89922071	R	LOC254559	Body	Island	chr15:89920793-89922768
cg10366093	0.289127	0.680897	1.23574	3.33e-08	4.13e-06	0.391771	I	11	57414457	R	YPEL4	Body	Island	chr11:57414400-57414664
cg20864608	0.0859044	0.583325	2.7635	3.55e-08	4.13e-06	0.49742	I	8	143533499	F			Island	chr8:143531118-143534495
cg05241355	0.136293	0.605845	2.15224	3.55e-08	4.13e-06	0.469552	I	14	57278351	R	OTX2	TSS1500	N_Shore	chr14:57278709-57279116
cg13769223	0.0813394	0.549391	2.75581	3.55e-08	4.13e-06	0.468051	II	21	27011963	R	JAM2	1stExon	Island	chr21:27011624-27012398
cg09129067	0.552683	0.0874977	-2.65914	3.55e-08	4.13e-06	-0.465186	I	8	103750904	R			Island	chr8:103750881-103751088
cg20275528	0.0883477	0.548455	2.63411	3.55e-08	4.13e-06	0.460108	I	17	75369484	R	2021-09-09	5'UTR	Island	chr17:75368688-75370506
cg07922007	0.0376696	0.481786	3.67692	3.55e-08	4.13e-06	0.444116	II	8	67874858	R			Island	chr8:67873388-67875600
cg01574513	0.684443	0.252168	-1.44055	3.55e-08	4.13e-06	-0.432276	I	16	85981720	R			Island	chr16:85981652-85981965
cg20984085	0.0977366	0.529923	2.43881	3.55e-08	4.13e-06	0.432187	II	19	56905032	R	ZNF582	TSS200	Island	chr19:56904636-56905355
cg20506550	0.0510779	0.479675	3.23128	3.55e-08	4.13e-06	0.428597	I	10	7452815	F	SFMBT2	5'UTR	Island	chr10:7449376-7455339
cg15542741	0.181726	0.598832	1.72039	3.55e-08	4.13e-06	0.417106	II	12	85305677	F	SLC6A15	5'UTR	Island	chr12:85305663-85305876
cg23289779	0.762364	0.351757	-1.1159	3.55e-08	4.13e-06	-0.410607	II	8	26720681	F	ADRA1A	Body	N_Shore	chr8:26721642-26724566
cg23581088	0.754993	0.346476	-1.12371	3.55e-08	4.13e-06	-0.408518	II	6	3912160	R
cg12975779	0.101324	0.507697	2.32499	3.55e-08	4.13e-06	0.406373	II	7	35226610	F			S_Shore	chr7:35225363-35226580
cg09621603	0.854997	0.459841	-0.894784	3.55e-08	4.13e-06	-0.395156	II	10	128210076	R	C10orf90	TSS200
cg13151664	0.782791	0.388146	-1.01203	3.55e-08	4.13e-06	-0.394645	II	3	123813232	R	KALRN	TSS1500
cg24068372	0.227027	0.620635	1.45088	3.55e-08	4.13e-06	0.393608	II	7	151107261	F	WDR86	TSS200	Island	chr7:151106244-151107808
cg08621168	0.810774	0.417498	-0.957531	3.55e-08	4.13e-06	-0.393276	II	8	56919462	R	LYN	Body
cg16792800	0.278094	0.669398	1.26729	3.55e-08	4.13e-06	0.391304	II	13	93879361	F	GPC6	1stExon	Island	chr13:93879245-93880877
cg13916740	0.0545502	0.596384	3.45059	3.78e-08	4.13e-06	0.541834	I	19	56904997	R	ZNF582	TSS200	Island	chr19:56904636-56905355
cg23926793	0.0936032	0.55822	2.5762	3.78e-08	4.13e-06	0.464617	II	6	62996664	R	KHDRBS2	TSS1500	S_Shore	chr6:62995855-62996228
cg19396867	0.122069	0.583225	2.25636	3.78e-08	4.13e-06	0.461156	II	19	40314862	F			N_Shore	chr19:40314926-40315144
cg02202664	0.873545	0.416323	-1.06918	3.78e-08	4.13e-06	-0.457222	II	6	155545253	R	TIAM2	Body
cg15428435	0.0967349	0.552876	2.51485	3.78e-08	4.13e-06	0.456142	I	14	102247681	F	PPP2R5C	Body	Island	chr14:102247660-102248279
cg02500300	0.175815	0.630781	1.84308	3.78e-08	4.13e-06	0.454966	II	4	184827754	R	STOX2	1stExon	Island	chr4:184826253-184828177
cg08942191	0.72281	0.276002	-1.38894	3.78e-08	4.13e-06	-0.446808	II	15	80729093	R	ARNT2	Body
cg03928812	0.739811	0.296608	-1.3186	3.78e-08	4.13e-06	-0.443203	II	11	59634276	R	TCN1	TSS1500
cg12441126	0.324402	0.760872	1.22987	3.78e-08	4.13e-06	0.436469	II	7	751962	F	PRKAR1B	5'UTR	Island	chr7:751712-752150
cg03177042	0.130882	0.565281	2.1107	3.78e-08	4.13e-06	0.4344	I	6	166422671	R			S_Shore	chr6:166421891-166422241
cg23615741	0.376679	0.806976	1.09919	3.78e-08	4.13e-06	0.430297	I	10	101297642	F			Island	chr10:101297438-101297703
cg06913330	0.0315329	0.461299	3.87077	3.78e-08	4.13e-06	0.429766	I	4	2060313	F	NAT8L	TSS1500	Island	chr4:2059928-2063181
cg22723056	0.0372027	0.465671	3.64583	3.78e-08	4.13e-06	0.428468	I	11	7273378	R	SYT9	1stExon	Island	chr11:7272757-7274235
cg06611922	0.0616732	0.488728	2.98632	3.78e-08	4.13e-06	0.427055	I	10	118893174	R	VAX1	3'UTR	N_Shore	chr10:118893527-118894432
cg12588890	0.121443	0.543414	2.16177	3.78e-08	4.13e-06	0.421971	II	7	90226363	F			Island	chr7:90225082-90226364
cg22387019	0.809171	0.387564	-1.06201	3.78e-08	4.13e-06	-0.421608	I	2	198541772	F	RFTN2	TSS1500
cg06429617	0.0462302	0.467126	3.3369	3.78e-08	4.13e-06	0.420896	I	19	12267685	R	ZNF625	TSS200	Island	chr19:12266998-12267686
cg05289253	0.0309779	0.45013	3.86103	3.78e-08	4.13e-06	0.419152	I	11	123301674	R			Island	chr11:123301049-123302149
cg14626259	0.236956	0.655581	1.46816	3.78e-08	4.13e-06	0.418625	II	21	38079019	R	SIM2	Body	N_Shore	chr21:38079941-38081833
cg05815436	0.704209	0.286748	-1.29622	3.78e-08	4.13e-06	-0.417461	I	13	20781165	F
cg04770088	0.638499	0.22108	-1.53012	3.78e-08	4.13e-06	-0.417419	II	17	63225020	F
cg04730794	0.787047	0.369639	-1.09033	3.78e-08	4.13e-06	-0.417408	II	5	169144438	R	DOCK2	Body
cg15049968	0.111684	0.526533	2.23711	3.78e-08	4.13e-06	0.414849	I	18	44337910	F	ST8SIA5	TSS1500	Island	chr18:44337510-44338100
cg06172475	0.0806911	0.495503	2.61841	3.78e-08	4.13e-06	0.414812	I	11	128563903	F	FLI1	1stExon	Island	chr11:128562671-128565011
cg06611358	0.170776	0.585308	1.77709	3.78e-08	4.13e-06	0.414532	II	19	37464417	R			Island	chr19:37463991-37464606
cg06067208	0.125212	0.52926	2.0796	3.78e-08	4.13e-06	0.404047	II	8	21646174	R	GFRA2	1stExon	Island	chr8:21644908-21647845
cg04364695	0.751413	0.350539	-1.10003	3.78e-08	4.13e-06	-0.400873	II	8	40618425	R	ZMAT4	Body
cg03032214	0.146154	0.539881	1.88515	3.78e-08	4.13e-06	0.393727	II	18	74961809	F	GALR1	TSS200	Island	chr18:74961556-74963822
cg07095995	0.181872	0.573899	1.65788	3.78e-08	4.13e-06	0.392027	II	4	110223980	F	COL25A1	TSS200	Island	chr4:110222970-110224257
cg15651267	0.820108	0.42831	-0.93716	3.78e-08	4.13e-06	-0.391799	II	5	167028535	F	ODZ2	Body
cg14502847	0.702837	0.311282	-1.17497	3.78e-08	4.13e-06	-0.391555	II	9	18490009	F	ADAMTSL1	Body
cg23971170	0.187353	0.760784	2.02173	4.02e-08	4.13e-06	0.573431	I	1	165326269	F	LMX1A	TSS1500	Island	chr1:165324191-165326328
cg09760963	0.184056	0.672952	1.87036	4.02e-08	4.13e-06	0.488896	I	4	154680808	R	RNF175	Body	Island	chr4:154680774-154681377
cg19875547	0.0983486	0.583111	2.56779	4.02e-08	4.13e-06	0.484762	I	7	38670804	F	AMPH	Body	Island	chr7:38670439-38671008
cg17332326	0.0756235	0.550765	2.86453	4.02e-08	4.13e-06	0.475142	II	19	37997471	F	ZNF793	TSS1500	N_Shore	chr19:37997790-37998125
cg17045801	0.0907447	0.540051	2.57321	4.02e-08	4.13e-06	0.449306	I	7	43153223	R	HECW1	5'UTR	Island	chr7:43152020-43153340
cg03264601	0.100047	0.545232	2.44619	4.02e-08	4.13e-06	0.445185	I	20	55500670	R			Island	chr20:55500347-55501102
cg04362586	0.187308	0.630433	1.75093	4.02e-08	4.13e-06	0.443125	II	2	45231782	F			Island	chr2:45231781-45232550
cg02588107	0.120453	0.562022	2.22216	4.02e-08	4.13e-06	0.441569	II	1	207669716	R	CR1	1stExon	Island	chr1:207669637-207670015
cg15056794	0.758117	0.318762	-1.24994	4.02e-08	4.13e-06	-0.439355	I	11	121987155	F	LOC399959	Body
cg20594401	0.0336917	0.465568	3.78853	4.02e-08	4.13e-06	0.431877	I	8	97507666	F	SDC2	Body	S_Shore	chr8:97505747-97507607
cg00431602	0.63767	0.208461	-1.61303	4.02e-08	4.13e-06	-0.429209	II	X	23799775	F	SAT1	TSS1500	N_Shore	chrX:23801055-23801724
cg22455914	0.269244	0.694331	1.36671	4.02e-08	4.13e-06	0.425088	I	18	7116977	F	LAMA1	Body	Island	chr18:7116852-7118241
cg09398550	0.196477	0.613959	1.64378	4.02e-08	4.13e-06	0.417482	II	3	68056976	F	FAM19A1	Body	Island	chr3:68056899-68057167
cg17989763	0.692296	0.275636	-1.32863	4.02e-08	4.13e-06	-0.41666	II	10	86863762	R
cg11854392	0.564591	0.152355	-1.88977	4.02e-08	4.13e-06	-0.412236	II	22	19879320	F	TXNRD2	Body
cg02413104	0.697881	0.288769	-1.27306	4.02e-08	4.13e-06	-0.409112	II	X	150395248	F			N_Shore	chrX:150396220-150396447
cg15890143	0.180215	0.587925	1.70592	4.02e-08	4.13e-06	0.407711	I	14	77736904	R	NGB	Body	Island	chr14:77736733-77737772
cg15067340	0.0598108	0.467257	2.96574	4.02e-08	4.13e-06	0.407447	II	7	37488671	F	ELMO1	TSS200	Island	chr7:37487354-37488672
cg04766043	0.890832	0.48439	-0.878983	4.02e-08	4.13e-06	-0.406441	II	13	114770710	F	RASA3	Body	N_Shelf	chr13:114773745-114774499
cg20611276	0.0463831	0.452568	3.28646	4.02e-08	4.13e-06	0.406185	I	6	133561866	F	EYA4	TSS1500	N_Shore	chr6:133562086-133563586
cg07889469	0.174801	0.58098	1.73278	4.02e-08	4.13e-06	0.40618	II	8	41624634	F	ANK1	Body	Island	chr8:41624555-41625380
cg19870698	0.0491661	0.450033	3.19429	4.02e-08	4.13e-06	0.400866	I	14	95239570	F			Island	chr14:95239375-95239679
cg22794244	0.843686	0.446743	-0.91726	4.02e-08	4.13e-06	-0.396943	II	11	123892873	F	OR10G9	TSS1500
cg23330212	0.677911	0.281702	-1.26693	4.02e-08	4.13e-06	-0.396209	II	11	27672697	F	BDNFOS	Body
cg10524582	0.7914	0.395887	-0.999318	4.02e-08	4.13e-06	-0.395513	II	7	88119870	R
cg06399148	0.0348534	0.428566	3.62015	4.02e-08	4.13e-06	0.393713	I	8	104153148	F	BAALC	1stExon	Island	chr8:104152726-104153390
cg14771313	0.819178	0.427884	-0.936957	4.02e-08	4.13e-06	-0.391294	II	3	71161285	F	FOXP1	Body
cg23964057	0.0433272	0.434342	3.32549	4.02e-08	4.13e-06	0.391014	I	11	69590113	R	FGF4	1stExon	Island	chr11:69588826-69590546
cg13879483	0.17566	0.801224	2.18942	4.28e-08	4.15e-06	0.625564	I	12	95942907	F	USP44	TSS1500	Island	chr12:95941906-95942979
cg09493505	0.0429915	0.617656	3.84468	4.28e-08	4.15e-06	0.574665	I	7	49813111	R	VWC2	TSS200	Island	chr7:49813008-49815752
cg03853987	0.14678	0.719435	2.2932	4.28e-08	4.15e-06	0.572655	II	2	101034279	F	CHST10	TSS200	Island	chr2:101033606-101034296
cg06072021	0.0495865	0.612452	3.62658	4.28e-08	4.15e-06	0.562866	I	11	128564106	R	FLI1	1stExon	Island	chr11:128562671-128565011
cg17892556	0.123925	0.667829	2.43001	4.28e-08	4.15e-06	0.543903	II	19	12267464	R	ZNF625	1stExon	Island	chr19:12266998-12267686
cg21646598	0.145097	0.668309	2.2035	4.28e-08	4.15e-06	0.523212	I	21	28339907	F	ADAMTS5	TSS1500	Island	chr21:28337856-28340237
cg01483139	0.831993	0.320342	-1.37696	4.28e-08	4.15e-06	-0.511651	II	4	187549458	F	FAT1	Body
cg00875960	0.0378602	0.548292	3.85619	4.28e-08	4.15e-06	0.510432	I	19	12267308	R	ZNF625	5'UTR	Island	chr19:12266998-12267686
cg18044663	0.0482756	0.538928	3.48073	4.28e-08	4.15e-06	0.490653	I	10	118032081	R	GFRA1	5'UTR	Island	chr10:118030732-118034230
cg07039180	0.10595	0.579419	2.45122	4.28e-08	4.15e-06	0.473469	II	7	49814435	R	VWC2	5'UTR	Island	chr7:49813008-49815752
cg16202470	0.0457809	0.483295	3.40008	4.28e-08	4.15e-06	0.437514	I	17	8907213	F			Island	chr17:8906236-8908080
cg04260368	0.108531	0.544974	2.32808	4.28e-08	4.15e-06	0.436443	II	19	1401775	F	GAMT	TSS1500	Island	chr19:1401092-1401784
cg05486213	0.0544118	0.466492	3.09986	4.28e-08	4.15e-06	0.41208	II	11	30607950	R	MPPED2	TSS200	Island	chr11:30606004-30608128
cg00557354	0.0483483	0.460327	3.25112	4.28e-08	4.15e-06	0.411979	II	13	111767899	F	ARHGEF7	1stExon
cg07369569	0.83989	0.430035	-0.965748	4.28e-08	4.15e-06	-0.409856	II	6	55444821	R	HMGCLL1	TSS1500	S_Shore	chr6:55443732-55444092
cg23642392	0.746289	0.342947	-1.12175	4.28e-08	4.15e-06	-0.403341	II	4	10042449	R	SLC2A9	TSS1500
cg17014785	0.29672	0.698778	1.23573	4.28e-08	4.15e-06	0.402057	II	1	173639135	R	ANKRD45	TSS200	S_Shore	chr1:173638662-173639045
cg16245265	0.0432488	0.444551	3.36162	4.28e-08	4.15e-06	0.401302	II	11	14995233	F	CALCA	TSS1500	Island	chr11:14995128-14995908
cg14646244	0.699901	0.304737	-1.19959	4.28e-08	4.15e-06	-0.395164	II	7	107300287	F	SLC26A4	TSS1500	N_Shore	chr7:107301205-107302416
cg00980319	0.223884	0.618994	1.46717	4.28e-08	4.15e-06	0.39511	II	1	2560884	F	MMEL1	Body	Island	chr1:2559892-2561055
cg22977892	0.261663	0.652475	1.31822	4.28e-08	4.15e-06	0.390813	II	8	25907769	F			N_Shore	chr8:25909292-25909686
cg09571345	0.606981	0.203865	-1.57404	4.42e-08	4.18e-06	-0.403116	I	10	26931926	R	LOC731789	TSS200
cg02467990	0.0360236	0.67964	4.23776	4.56e-08	4.18e-06	0.643617	I	7	49813102	R	VWC2	TSS200	Island	chr7:49813008-49815752
cg05667348	0.103042	0.631136	2.61472	4.56e-08	4.18e-06	0.528094	I	10	118892581	F	VAX1	Body	Island	chr10:118892161-118892639
cg03577655	0.0613918	0.574677	3.22663	4.56e-08	4.18e-06	0.513285	I	7	49815365	R	VWC2	Body	Island	chr7:49813008-49815752
cg00549566	0.101083	0.598589	2.56602	4.56e-08	4.18e-06	0.497505	II	7	37488253	F	ELMO1	5'UTR	Island	chr7:37487354-37488672
cg07482795	0.0547007	0.541204	3.30654	4.56e-08	4.18e-06	0.486504	II	19	37997730	R	ZNF793	TSS200	N_Shore	chr19:37997790-37998125
cg19063564	0.12686	0.61259	2.27169	4.56e-08	4.18e-06	0.48573	II	19	22019059	F	ZNF43	TSS200	S_Shore	chr19:22018594-22018827
cg04921989	0.271968	0.755859	1.47468	4.56e-08	4.18e-06	0.483891	II	2	132183100	F			Island	chr2:132182327-132183101
cg23209990	0.105421	0.586191	2.47521	4.56e-08	4.18e-06	0.480771	I	4	55097576	F	PDGFRA	5'UTR	Island	chr4:55096185-55100331
cg05346256	0.633382	0.15827	-2.00069	4.56e-08	4.18e-06	-0.475112	II	12	25959372	R
cg05791136	0.0613887	0.518276	3.07768	4.56e-08	4.18e-06	0.456887	I	4	110223969	F	COL25A1	TSS200	Island	chr4:110222970-110224257
cg06968859	0.685877	0.232872	-1.55841	4.56e-08	4.18e-06	-0.453005	II	2	80724209	F	CTNNA2	Body
cg20788020	0.783104	0.344603	-1.18427	4.56e-08	4.18e-06	-0.438502	II	8	105677501	R
cg05203877	0.064482	0.486429	2.91526	4.56e-08	4.18e-06	0.421947	II	14	70655686	F	SLC8A3	5'UTR	Island	chr14:70655095-70656077
cg20426042	0.721358	0.299727	-1.26707	4.56e-08	4.18e-06	-0.421631	II	8	97778709	R	PGCP	5'UTR
cg06226156	0.105374	0.519449	2.30146	4.56e-08	4.18e-06	0.414075	II	2	74726478	R	LBX2	Body	Island	chr2:74725039-74727038
cg02149189	0.132264	0.54286	2.03716	4.56e-08	4.18e-06	0.410596	I	6	29521138	F			Island	chr6:29521110-29521833
cg10922935	0.177899	0.584981	1.71733	4.56e-08	4.18e-06	0.407082	I	17	78452048	F			Island	chr17:78449507-78452783
cg10504632	0.588865	0.184175	-1.67686	4.56e-08	4.18e-06	-0.40469	II	7	40591610	R	C7orf10	Body
cg20454002	0.277393	0.681063	1.29586	4.56e-08	4.18e-06	0.40367	II	1	221054365	R	HLX	Body	N_Shore	chr1:221054554-221054888
cg23048481	0.0529348	0.454673	3.10254	4.56e-08	4.18e-06	0.401739	I	1	39044196	R			Island	chr1:39044059-39044561
cg07005294	0.131464	0.5298	2.01078	4.56e-08	4.18e-06	0.398336	II	8	23572029	F			Island	chr8:23571922-23572208
cg22557662	0.156818	0.552714	1.81744	4.56e-08	4.18e-06	0.395896	I	19	38747374	R	PPP1R14A	TSS1500	Island	chr19:38746638-38747379
cg20980055	0.0295975	0.422921	3.83684	4.56e-08	4.18e-06	0.393324	I	6	133562258	F	EYA4	TSS1500	Island	chr6:133562086-133563586
cg02556363	0.854225	0.462128	-0.886325	4.56e-08	4.18e-06	-0.392098	II	3	29833047	F	RBMS3	Body
cg21479226	0.167258	0.759896	2.18372	4.85e-08	4.2e-06	0.592637	I	8	69244510	R			S_Shore	chr8:69242920-69243803
cg21472506	0.0330188	0.604392	4.19413	4.86e-08	4.2e-06	0.571374	I	2	63283967	F	OTX1	3'UTR	Island	chr2:63283936-63284147
cg05238517	0.108028	0.635523	2.55654	4.86e-08	4.2e-06	0.527495	II	11	104034227	F	PDGFD	Body	N_Shore	chr11:104034536-104035058
cg14170313	0.11127	0.62204	2.48295	4.86e-08	4.2e-06	0.510771	I	9	77112896	R	RORB	1stExon	Island	chr9:77112712-77113583
cg20295992	0.0773358	0.562348	2.86225	4.86e-08	4.2e-06	0.485012	II	6	108440280	R			Island	chr6:108437998-108441208
cg08979737	0.0729227	0.549327	2.91323	4.86e-08	4.2e-06	0.476405	I	8	97505843	R	SDC2	TSS200	Island	chr8:97505747-97507607
cg01172903	0.0461668	0.508693	3.46187	4.86e-08	4.2e-06	0.462526	II	19	12203315	R	ZNF788	Body	Island	chr19:12203028-12203503
cg16444607	0.673833	0.218909	-1.62206	4.86e-08	4.2e-06	-0.454924	II	2	173061858	F
cg07733567	0.450252	0.901053	1.00088	4.86e-08	4.2e-06	0.450801	I	17	19247918	F	MIR1180	TSS200	Island	chr17:19247785-19248069
cg16201674	0.165905	0.60911	1.87634	4.86e-08	4.2e-06	0.443205	I	13	95364586	F	SOX21	TSS200	Island	chr13:95363152-95366051
cg04942472	0.166357	0.608306	1.87051	4.86e-08	4.2e-06	0.441949	II	16	58497239	R	NDRG4	TSS1500	Island	chr16:58497033-58498595
cg24158259	0.640434	0.20338	-1.65487	4.86e-08	4.2e-06	-0.437054	II	11	58984544	F
cg04878000	0.21874	0.649709	1.57058	4.86e-08	4.2e-06	0.430969	II	1	32237923	F			Island	chr1:32237827-32238661
cg21902544	0.212642	0.643487	1.59749	4.86e-08	4.2e-06	0.430846	II	18	70211515	R	CBLN2	1stExon	Island	chr18:70208974-70211790
cg05619587	0.0800662	0.510638	2.67304	4.86e-08	4.2e-06	0.430572	I	12	85306021	F	SLC6A15	5'UTR	N_Shore	chr12:85306282-85306829
cg08855630	0.749854	0.323113	-1.21457	4.86e-08	4.2e-06	-0.426741	II	3	68978377	R	FAM19A4	5'UTR	N_Shelf	chr3:68980783-68982035
cg16522250	0.850137	0.431327	-0.978912	4.86e-08	4.2e-06	-0.418809	II	3	1382597	F	CNTN6	Body
cg01077100	0.67996	0.264989	-1.35952	4.86e-08	4.2e-06	-0.414971	II	10	124067280	R	BTBD16	Body
cg21141318	0.697094	0.28664	-1.28212	4.86e-08	4.2e-06	-0.410455	II	5	176555978	R			N_Shelf	chr5:176558852-176561652
cg05338433	0.036075	0.446496	3.62958	4.86e-08	4.2e-06	0.410421	I	1	158151363	F	CD1D	Body	Island	chr1:158150620-158151503
cg05906769	0.825712	0.421243	-0.970985	4.86e-08	4.2e-06	-0.404469	II	5	129794	F
cg04846432	0.783788	0.384209	-1.02857	4.86e-08	4.2e-06	-0.399579	II	3	186965021	R	MASP1	3'UTR
cg19406878	0.862483	0.463798	-0.895	4.86e-08	4.2e-06	-0.398685	II	2	221940988	R
cg11585357	0.909945	0.511664	-0.830584	4.86e-08	4.2e-06	-0.398282	II	6	52794869	F
cg11214507	0.552047	0.154745	-1.8349	4.86e-08	4.2e-06	-0.397302	II	1	210419938	R
cg22496559	0.945763	0.556233	-0.76579	4.86e-08	4.2e-06	-0.38953	I	3	196065318	F	TM4SF19	TSS200
cg22403344	0.0774331	0.465859	2.58887	4.86e-08	4.2e-06	0.388426	I	2	95691500	F	MAL	5'UTR	Island	chr2:95690857-95692431
cg11017065	0.0548335	0.693193	3.66013	5.17e-08	4.25e-06	0.63836	I	11	128564874	F	FLI1	Body	Island	chr11:128562671-128565011
cg07576142	0.177688	0.705511	1.98932	5.17e-08	4.25e-06	0.527823	II	13	93879769	R	GPC6	1stExon	Island	chr13:93879245-93880877
cg24115221	0.072939	0.581586	2.99523	5.17e-08	4.25e-06	0.508647	II	19	12267734	F	ZNF625	TSS1500	S_Shore	chr19:12266998-12267686
cg06560887	0.104752	0.60791	2.53689	5.17e-08	4.25e-06	0.503159	I	11	33890371	F	LMO2	Body	Island	chr11:33890357-33891495
cg11409659	0.0682285	0.564336	3.04811	5.17e-08	4.25e-06	0.496107	I	12	85305829	F	SLC6A15	5'UTR	Island	chr12:85305663-85305876
cg08774368	0.0218891	0.517076	4.56209	5.17e-08	4.25e-06	0.495187	I	3	142839578	F	CHST2	5'UTR	Island	chr3:142837885-142840838
cg14015706	0.0519442	0.547039	3.39661	5.17e-08	4.25e-06	0.495095	II	9	132382433	R	C9orf50	1stExon	Island	chr9:132382432-132383004
cg07852757	0.0538057	0.547282	3.34645	5.17e-08	4.25e-06	0.493477	II	10	64575442	F	EGR2	Body	Island	chr10:64574660-64578778
cg20154403	0.165918	0.655943	1.9831	5.17e-08	4.25e-06	0.490025	II	19	37407486	R	ZNF829	TSS1500	S_Shore	chr19:37406931-37407463
cg16616514	0.636682	0.156733	-2.02227	5.17e-08	4.25e-06	-0.47995	I	4	6324629	F	PPP2R2C	3'UTR
cg20521389	0.110403	0.580748	2.39513	5.17e-08	4.25e-06	0.470345	I	8	21645509	F	GFRA2	Body	Island	chr8:21644908-21647845
cg10096161	0.0306208	0.499225	4.02711	5.17e-08	4.25e-06	0.468604	I	11	123229180	R			Island	chr11:123229125-123229472
cg01824969	0.102324	0.569684	2.47701	5.17e-08	4.25e-06	0.467359	II	8	67875261	F			Island	chr8:67873388-67875600
cg19824907	0.0917902	0.552256	2.58893	5.17e-08	4.25e-06	0.460466	I	13	93879303	F	GPC6	1stExon	Island	chr13:93879245-93880877
cg13641185	0.0868887	0.542946	2.64357	5.17e-08	4.25e-06	0.456058	I	6	29521143	F			Island	chr6:29521110-29521833
cg00910695	0.116013	0.572021	2.30178	5.17e-08	4.25e-06	0.456008	I	8	109095568	R	RSPO2	1stExon	Island	chr8:109094485-109095849
cg14416371	0.216908	0.669958	1.62699	5.17e-08	4.25e-06	0.45305	I	11	43602847	R	MIR129-2	TSS200	Island	chr11:43602545-43603215
cg13405887	0.10534	0.554931	2.39726	5.17e-08	4.25e-06	0.449591	I	9	132382812	F	C9orf50	1stExon	Island	chr9:132382432-132383004
cg19358877	0.0956777	0.54189	2.50174	5.17e-08	4.25e-06	0.446212	I	19	57019279	R	ZNF471	1stExon	Island	chr19:57018743-57019506
cg00135293	0.787244	0.344182	-1.19364	5.17e-08	4.25e-06	-0.443062	II	6	102088363	R	GRIK2	Body
cg06962944	0.0316245	0.474345	3.90682	5.17e-08	4.25e-06	0.44272	I	20	42544728	R	TOX2	TSS200	Island	chr20:42543097-42545137
cg18884037	0.09319	0.532293	2.51397	5.17e-08	4.25e-06	0.439103	I	6	62996214	R	KHDRBS2	TSS200	Island	chr6:62995855-62996228
cg06035708	0.723018	0.285315	-1.34147	5.17e-08	4.25e-06	-0.437702	II	16	6073509	R	A2BP1	5'UTR	S_Shelf	chr16:6068914-6070401
cg18440199	0.190518	0.627561	1.71983	5.17e-08	4.25e-06	0.437043	II	12	72665282	R	LOC283392	Body	N_Shore	chr12:72665683-72667551
cg17418463	0.132828	0.566443	2.09238	5.17e-08	4.25e-06	0.433615	I	1	35395541	F			Island	chr1:35394747-35396206
cg09236434	0.0416419	0.472084	3.50294	5.17e-08	4.25e-06	0.430442	I	2	99553642	R	C2orf55	TSS1500	Island	chr2:99552185-99553831
cg15384598	0.0497974	0.479485	3.26734	5.17e-08	4.25e-06	0.429687	I	14	24045549	R	JPH4	Body	Island	chr14:24044886-24046760
cg22371591	0.318748	0.745024	1.22487	5.17e-08	4.25e-06	0.426276	I	4	4860590	R	MSX1	TSS1500	N_Shore	chr4:4861227-4862241
cg21761844	0.0483978	0.473139	3.28925	5.17e-08	4.25e-06	0.424742	I	19	37407257	R	ZNF568	5'UTR	Island	chr19:37406931-37407463
cg11177552	0.796584	0.376428	-1.08145	5.17e-08	4.25e-06	-0.420155	II	3	25347174	F
cg05878337	0.174529	0.583026	1.74009	5.17e-08	4.25e-06	0.408497	I	5	11903651	R	CTNND2	Body	Island	chr5:11903550-11904703
cg21585438	0.254026	0.661729	1.38126	5.17e-08	4.25e-06	0.407703	II	4	62067189	R			Island	chr4:62065883-62068801
cg21924447	0.699857	0.293809	-1.25218	5.17e-08	4.25e-06	-0.406048	II	2	138427803	R	THSD7B	Body
cg11712188	0.871815	0.47132	-0.887315	5.17e-08	4.25e-06	-0.400495	II	6	91093918	F
cg13223402	0.0263239	0.426457	4.01795	5.17e-08	4.25e-06	0.400133	I	2	47797133	R	KCNK12	1stExon	Island	chr2:47796923-47799166
cg00226580	0.87818	0.479271	-0.873675	5.17e-08	4.25e-06	-0.398909	II	5	89000691	F
cg15371617	0.589134	0.193403	-1.60699	5.17e-08	4.25e-06	-0.395731	II	5	156536137	F	HAVCR2	5'UTR
cg10365900	0.677046	0.283065	-1.25812	5.17e-08	4.25e-06	-0.393982	II	11	78568009	R	ODZ4	Body
cg00370229	0.194393	0.585933	1.59176	5.17e-08	4.25e-06	0.39154	I	6	29521602	F			Island	chr6:29521110-29521833
cg10880006	0.489909	0.881263	0.84706	5.17e-08	4.25e-06	0.391354	II	4	81122687	R	PRDM8	Body	N_Shore	chr4:81123508-81124318
cg17872757	0.0667097	0.680592	3.35082	5.5e-08	4.29e-06	0.613882	II	11	128564180	R	FLI1	Body	Island	chr11:128562671-128565011
cg04025964	0.0837834	0.625147	2.89946	5.5e-08	4.29e-06	0.541363	I	1	200010788	F	NR5A2	Body	Island	chr1:200010625-200010832
cg11957331	0.100047	0.607233	2.60157	5.5e-08	4.29e-06	0.507186	I	19	42828156	F	TMEM145	Body	Island	chr19:42827743-42829149
cg10293925	0.0459571	0.543272	3.56332	5.5e-08	4.29e-06	0.497315	I	7	38670985	R	AMPH	5'UTR	Island	chr7:38670439-38671008
cg13490403	0.136989	0.620643	2.17971	5.5e-08	4.29e-06	0.483655	I	9	124982413	F	LHX6	Body	Island	chr9:124981535-124982835
cg09638407	0.091409	0.563473	2.62394	5.5e-08	4.29e-06	0.472064	II	3	142839022	F	CHST2	5'UTR	Island	chr3:142837885-142840838
cg03443751	0.0400902	0.510865	3.67162	5.5e-08	4.29e-06	0.470775	I	19	37407462	R	ZNF829	TSS1500	Island	chr19:37406931-37407463
cg08576864	0.103649	0.56824	2.45479	5.5e-08	4.29e-06	0.46459	I	4	176922779	F	GPM6A	5'UTR	Island	chr4:176922473-176922820
cg06432342	0.904412	0.453574	-0.995643	5.5e-08	4.29e-06	-0.450839	I	6	44134066	F	CAPN11	Body
cg05736236	0.1162	0.560955	2.27127	5.5e-08	4.29e-06	0.444755	I	2	222435214	F	EPHA4	Body	N_Shore	chr2:222436034-222438941
cg20079899	0.0656557	0.496428	2.91859	5.5e-08	4.29e-06	0.430772	I	8	72755784	F	MSC	Body	Island	chr8:72755783-72756667
cg14778311	0.0840755	0.513265	2.60995	5.5e-08	4.29e-06	0.42919	II	13	93880842	F	GPC6	Body	Island	chr13:93879245-93880877
cg10224098	0.224735	0.652958	1.53877	5.5e-08	4.29e-06	0.428223	I	1	44873229	R	RNF220	5'UTR	Island	chr1:44871109-44874047
cg08218734	0.226211	0.650429	1.52372	5.5e-08	4.29e-06	0.424218	II	10	128993810	F	FAM196A	5'UTR	Island	chr10:128993505-128995167
cg22987590	0.0454143	0.461889	3.34633	5.5e-08	4.29e-06	0.416475	I	8	21645524	F	GFRA2	Body	Island	chr8:21644908-21647845
cg23229261	0.0364028	0.451498	3.6326	5.5e-08	4.29e-06	0.415095	I	2	63284066	F	OTX1	3'UTR	Island	chr2:63283936-63284147
cg17368254	0.160649	0.575254	1.84029	5.5e-08	4.29e-06	0.414605	II	12	95942847	F	USP44	TSS1500	Island	chr12:95941906-95942979
cg19235071	0.676721	0.272753	-1.31097	5.5e-08	4.29e-06	-0.403968	II	6	114891274	R
cg06557057	0.0488547	0.448401	3.19822	5.5e-08	4.29e-06	0.399546	I	7	142494706	R			Island	chr7:142494563-142495248
cg06266613	0.0845077	0.483054	2.51503	5.5e-08	4.29e-06	0.398546	I	2	119593464	R			Island	chr2:119592602-119593845
cg14608384	0.0371707	0.43514	3.54924	5.5e-08	4.29e-06	0.397969	I	5	54516879	F			Island	chr5:54516267-54516919
cg20219457	0.0627159	0.648348	3.36987	5.85e-08	4.34e-06	0.585632	I	13	36705446	F	DCLK1	1stExon	Island	chr13:36705040-36705707
cg13755070	0.0834778	0.667999	3.00038	5.85e-08	4.34e-06	0.584521	II	11	128563714	R	FLI1	TSS200	Island	chr11:128562671-128565011
cg09155997	0.0759351	0.651754	3.10149	5.85e-08	4.34e-06	0.575819	I	15	28351619	R			Island	chr15:28351606-28353102
cg03401096	0.0228116	0.577594	4.66222	5.85e-08	4.34e-06	0.554783	I	11	123301171	R			Island	chr11:123301049-123302149
cg14255824	0.851157	0.329781	-1.36792	5.85e-08	4.34e-06	-0.521376	I	9	71795999	F	TJP2	Body
cg22538054	0.052625	0.569765	3.43655	5.85e-08	4.34e-06	0.51714	I	12	95941988	F	USP44	5'UTR	Island	chr12:95941906-95942979
cg06834177	0.930761	0.420006	-1.148	5.85e-08	4.34e-06	-0.510755	I	1	6333843	F	ACOT7	Body
cg17101450	0.111836	0.617828	2.46582	5.85e-08	4.34e-06	0.505992	I	10	102900365	F			S_Shore	chr10:102899177-102899489
cg00421139	0.147177	0.627783	2.09272	5.85e-08	4.34e-06	0.480606	I	8	97172961	R	GDF6	1stExon	Island	chr8:97172634-97173880
cg03580297	0.117388	0.593229	2.3373	5.85e-08	4.34e-06	0.475841	I	1	99729804	R	LPPR4	TSS200	N_Shore	chr1:99729982-99730335
cg16734433	0.957597	0.48338	-0.986261	5.85e-08	4.34e-06	-0.474217	I	10	115860297	R			N_Shore	chr10:115860679-115861093
cg04842146	0.151983	0.625588	2.0413	5.85e-08	4.34e-06	0.473605	I	8	85097056	R	RALYL	TSS200	Island	chr8:85096759-85097247
cg05214690	0.0688369	0.529554	2.94352	5.85e-08	4.34e-06	0.460717	I	5	178772203	R	ADAMTS2	1stExon	Island	chr5:178770724-178772794
cg17415265	0.695061	0.238968	-1.54032	5.85e-08	4.34e-06	-0.456093	II	17	63225111	F
cg16791424	0.163325	0.608407	1.89729	5.85e-08	4.34e-06	0.445082	II	14	27068093	R	NOVA1	TSS1500	S_Shore	chr14:27066313-27066578
cg03038003	0.044437	0.488309	3.45796	5.85e-08	4.34e-06	0.443872	II	1	49242900	F	AGBL4	Body	S_Shore	chr1:49242371-49242810
cg22928016	0.180637	0.621248	1.78207	5.85e-08	4.34e-06	0.440611	I	10	83636249	R	NRG3	Body	S_Shore	chr10:83633820-83635729
cg00674706	0.187148	0.625484	1.74079	5.85e-08	4.34e-06	0.438335	I	6	29521145	F			Island	chr6:29521110-29521833
cg07921384	0.177121	0.612714	1.79048	5.85e-08	4.34e-06	0.435593	I	2	220299740	R	SPEG	1stExon	Island	chr2:220299483-220300243
cg07783282	0.149829	0.581584	1.95667	5.85e-08	4.34e-06	0.431755	II	12	95942964	R	USP44	TSS1500	Island	chr12:95941906-95942979
cg02486351	0.0533041	0.479041	3.16783	5.85e-08	4.34e-06	0.425737	II	6	91005300	F	BACH2	5'UTR	Island	chr6:91004795-91006944
cg01466288	0.138943	0.555817	2.00012	5.85e-08	4.34e-06	0.416874	II	1	119550803	R			Island	chr1:119549144-119551320
cg02211449	0.179301	0.59308	1.72584	5.85e-08	4.34e-06	0.413779	II	10	110671609	F			N_Shore	chr10:110671724-110672326
cg13267931	0.182755	0.595927	1.70523	5.85e-08	4.34e-06	0.413172	I	7	101006308	F	EMID2	1stExon	Island	chr7:101005899-101007443
cg23087707	0.907241	0.494744	-0.874804	5.85e-08	4.34e-06	-0.412497	II	12	132863869	F	GALNT9	Body	N_Shore	chr12:132865236-132865506
cg10090418	0.833316	0.421163	-0.984486	5.85e-08	4.34e-06	-0.412153	II	2	16767476	R	FAM49A	Body
cg09275869	0.186061	0.595787	1.67902	5.85e-08	4.34e-06	0.409726	II	18	44337099	F	ST8SIA5	TSS200	Island	chr18:44336183-44337110
cg12478381	0.125854	0.532569	2.08122	5.85e-08	4.34e-06	0.406715	II	22	26565249	R	SEZ6L	TSS1500	Island	chr22:26565199-26565986
cg14164044	0.124241	0.530846	2.09515	5.85e-08	4.34e-06	0.406605	II	15	89952135	R			N_Shore	chr15:89952271-89953061
cg13604887	0.0403362	0.434177	3.42814	5.85e-08	4.34e-06	0.393841	II	19	22018953	F	ZNF43	5'UTR	S_Shore	chr19:22018594-22018827
cg06739256	0.877605	0.486324	-0.851653	5.85e-08	4.34e-06	-0.391281	II	10	78457164	F
cg15344220	0.0338119	0.618064	4.19215	6.23e-08	4.42e-06	0.584252	I	11	8040551	R			Island	chr11:8040409-8041558
cg18129621	0.116336	0.651578	2.48564	6.23e-08	4.42e-06	0.535242	I	22	29875991	F	NEFH	TSS200	Island	chr22:29875919-29877242
cg19807257	0.0532056	0.567101	3.41395	6.23e-08	4.42e-06	0.513895	I	1	46951354	R			Island	chr1:46951168-46951792
cg14045872	0.0446758	0.557469	3.64133	6.23e-08	4.42e-06	0.512793	I	7	49813065	R	VWC2	TSS200	Island	chr7:49813008-49815752
cg09167553	0.0436433	0.555994	3.67124	6.23e-08	4.42e-06	0.512351	I	1	70034475	R			Island	chr1:70032967-70034495
cg06298519	0.116908	0.62814	2.42571	6.23e-08	4.42e-06	0.511232	II	10	118031864	F	GFRA1	5'UTR	Island	chr10:118030732-118034230
cg03257575	0.0328332	0.541663	4.04417	6.23e-08	4.42e-06	0.50883	I	1	46951318	R			Island	chr1:46951168-46951792
cg14520424	0.0623467	0.557519	3.16064	6.23e-08	4.42e-06	0.495173	I	1	70034491	R			Island	chr1:70032967-70034495
cg02916312	0.0242182	0.513288	4.40561	6.23e-08	4.42e-06	0.48907	I	6	72596135	R	RIMS1	TSS1500	Island	chr6:72596036-72596404
cg21769093	0.767559	0.278772	-1.46119	6.23e-08	4.42e-06	-0.488787	II	7	49819689	R	VWC2	Body	S_Shelf	chr7:49813008-49815752
cg09624466	0.220096	0.706095	1.68173	6.23e-08	4.42e-06	0.485999	II	14	57278710	R	OTX2OS1	TSS1500	Island	chr14:57278709-57279116
cg20162381	0.152897	0.631397	2.04599	6.23e-08	4.42e-06	0.4785	I	12	3310097	F	TSPAN9	5'UTR	Island	chr12:3308812-3310270
cg18428688	0.0991588	0.575853	2.53789	6.23e-08	4.42e-06	0.476694	I	19	58609744	R	ZSCAN18	Body	Island	chr19:58609338-58609988
cg22602002	0.0888573	0.565455	2.66985	6.23e-08	4.42e-06	0.476598	I	1	101005376	F	GPR88	Body	Island	chr1:101004471-101005885
cg10959198	0.257477	0.728842	1.50116	6.23e-08	4.42e-06	0.471365	II	15	93632896	F	RGMA	TSS1500	Island	chr15:93631428-93633173
cg09493063	0.178644	0.649394	1.862	6.23e-08	4.42e-06	0.47075	II	7	142494985	R			Island	chr7:142494563-142495248
cg07474842	0.643459	0.175547	-1.87399	6.23e-08	4.42e-06	-0.467912	II	6	136915088	F	MAP3K5	Body
cg03320492	0.700147	0.239635	-1.54682	6.23e-08	4.42e-06	-0.460512	II	1	45187810	R	C1orf228	Body	N_Shore	chr1:45189705-45190558
cg00927554	0.203798	0.657049	1.68886	6.23e-08	4.42e-06	0.453251	II	12	95941920	R	USP44	5'UTR	Island	chr12:95941906-95942979
cg00687686	0.127933	0.576912	2.17296	6.23e-08	4.42e-06	0.448979	II	16	58497236	R	NDRG4	TSS1500	Island	chr16:58497033-58498595
cg19923650	0.148639	0.595938	2.00335	6.23e-08	4.42e-06	0.447299	I	5	172659730	R	NKX2-5	3'UTR	Island	chr5:172659049-172660277
cg20486825	0.343389	0.789624	1.20132	6.23e-08	4.42e-06	0.446235	II	X	142723826	R	SLITRK4	TSS1500	S_Shore	chrX:142721410-142722958
cg16762778	0.540095	0.0957516	-2.49585	6.23e-08	4.42e-06	-0.444344	I	8	27449867	F			Island	chr8:27449751-27450063
cg11518846	0.0395957	0.472997	3.57841	6.23e-08	4.42e-06	0.433402	I	6	133562246	F	EYA4	TSS1500	Island	chr6:133562086-133563586
cg23295754	0.844083	0.418115	-1.01348	6.23e-08	4.42e-06	-0.425968	II	20	1639250	R	SIRPG	TSS1500
cg20392607	0.117283	0.541912	2.20806	6.23e-08	4.42e-06	0.424629	II	12	5018798	R	KCNA1	TSS1500	Island	chr12:5018585-5021171
cg03503087	0.0985966	0.5215	2.40306	6.23e-08	4.42e-06	0.422903	II	10	118032626	F	GFRA1	5'UTR	Island	chr10:118030732-118034230
cg16307705	0.0488916	0.456738	3.22371	6.23e-08	4.42e-06	0.407847	I	11	3602025	F			Island	chr11:3601851-3602616
cg09301294	0.159773	0.567437	1.82843	6.23e-08	4.42e-06	0.407664	II	3	96533520	F	EPHA6	1stExon	Island	chr3:96532023-96533625
cg23129478	0.178397	0.584675	1.71254	6.23e-08	4.42e-06	0.406277	II	18	44337922	F	ST8SIA5	TSS1500	Island	chr18:44337510-44338100
cg02017450	0.527951	0.133082	-1.98808	6.23e-08	4.42e-06	-0.394868	II	10	10631670	F
cg09073398	0.257723	0.650892	1.3366	6.23e-08	4.42e-06	0.393169	II	5	168727762	R	SLIT3	5'UTR	Island	chr5:168727429-168728275
cg04347874	0.30115	0.689753	1.1956	6.23e-08	4.42e-06	0.388603	I	14	36987408	F	NKX2-1	Body	Island	chr14:36986362-36990576
cg02526522	0.0881751	0.666947	2.91913	6.62e-08	4.46e-06	0.578772	II	11	128563716	R	FLI1	TSS200	Island	chr11:128562671-128565011
cg01229798	0.0377066	0.607621	4.01028	6.62e-08	4.46e-06	0.569915	I	10	88126853	F	GRID1	TSS1500	Island	chr10:88122924-88127364
cg04454951	0.0671454	0.60456	3.17053	6.62e-08	4.46e-06	0.537415	II	7	49813031	R	VWC2	TSS1500	Island	chr7:49813008-49815752
cg07952047	0.0908849	0.625701	2.78336	6.62e-08	4.46e-06	0.534816	II	19	54024110	R	ZNF331	TSS200	Island	chr19:54023868-54024560
cg19897940	0.0799602	0.571886	2.83838	6.62e-08	4.46e-06	0.491926	II	11	128563685	R	FLI1	TSS200	Island	chr11:128562671-128565011
cg22878622	0.0656652	0.544995	3.05304	6.62e-08	4.46e-06	0.47933	I	8	67873476	F			Island	chr8:67873388-67875600
cg05251676	0.141147	0.616133	2.12604	6.62e-08	4.46e-06	0.474986	I	5	38258884	R	EGFLAM	1stExon	Island	chr5:38257825-38259136
cg07882671	0.21619	0.689151	1.67252	6.62e-08	4.46e-06	0.472961	I	5	1883005	R	IRX4	TSS200	Island	chr5:1881924-1887743
cg10904699	0.046679	0.507382	3.44223	6.62e-08	4.46e-06	0.460703	I	11	123301490	R			Island	chr11:123301049-123302149
cg14262681	0.341078	0.794419	1.2198	6.62e-08	4.46e-06	0.45334	I	20	21084420	F			N_Shore	chr20:21086139-21087175
cg19419054	0.850316	0.402834	-1.07781	6.62e-08	4.46e-06	-0.447482	II	6	39779548	R	DAAM2	5'UTR
cg19396878	0.119349	0.55834	2.22596	6.62e-08	4.46e-06	0.438991	I	19	40973371	F	SPTBN4	5'UTR	Island	chr19:40971476-40973393
cg11167100	0.113882	0.549644	2.27096	6.62e-08	4.46e-06	0.435762	I	15	83776269	R	TM6SF1	TSS200	Island	chr15:83775861-83776922
cg20229534	0.0563598	0.488119	3.11449	6.62e-08	4.46e-06	0.431759	I	6	10882250	R	GCM2	TSS200	N_Shore	chr6:10882926-10883149
cg21843616	0.22721	0.658177	1.53445	6.62e-08	4.46e-06	0.430967	I	4	85424469	F			S_Shore	chr4:85422929-85423190
cg19651132	0.107674	0.534841	2.31244	6.62e-08	4.46e-06	0.427167	I	12	5018805	R	KCNA1	TSS1500	Island	chr12:5018585-5021171
cg04765848	0.216749	0.639954	1.56194	6.62e-08	4.46e-06	0.423205	II	1	53527576	R	PODN	TSS1500	Island	chr1:53527572-53528974
cg06152434	0.37555	0.792817	1.07798	6.62e-08	4.46e-06	0.417267	II	X	139585460	F	SOX3	3'UTR	N_Shore	chrX:139585867-139588578
cg23917513	0.666634	0.250555	-1.41177	6.62e-08	4.46e-06	-0.41608	II	1	165181544	R	LMX1A	Body
cg14743594	0.0337689	0.44978	3.73545	6.62e-08	4.46e-06	0.416011	I	5	167956394	F	FBLL1	TSS200	Island	chr5:167956219-167957371
cg01939477	0.161664	0.576195	1.83355	6.62e-08	4.46e-06	0.41453	I	11	43602879	R	MIR129-2	TSS200	Island	chr11:43602545-43603215
cg08452658	0.100449	0.50751	2.33697	6.62e-08	4.46e-06	0.40706	I	15	83776271	R	TM6SF1	TSS200	Island	chr15:83775861-83776922
cg11697588	0.0759893	0.482457	2.66653	6.62e-08	4.46e-06	0.406467	II	11	14995231	F	CALCA	TSS1500	Island	chr11:14995128-14995908
cg21785034	0.348336	0.747324	1.10125	6.62e-08	4.46e-06	0.398988	II	7	142494439	R			N_Shore	chr7:142494563-142495248
cg16732616	0.200251	0.598965	1.58066	6.62e-08	4.46e-06	0.398714	I	1	50886782	R	DMRTA2	Body	Island	chr1:50884228-50891471
cg10122477	0.372776	0.76583	1.03872	6.62e-08	4.46e-06	0.393055	II	11	134147327	F	GLB1L3	Body	S_Shore	chr11:134145559-134147180
cg07848706	0.0851351	0.477105	2.48648	6.62e-08	4.46e-06	0.391969	II	17	8906601	R			Island	chr17:8906236-8908080
cg18092028	0.103101	0.492678	2.25659	6.62e-08	4.46e-06	0.389577	I	20	59827212	R	CDH4	TSS1500	Island	chr20:59826977-59828978
cg17859110	0.0709063	0.623419	3.13621	7.04e-08	4.52e-06	0.552512	I	20	41818770	F	PTPRT	TSS1500	Island	chr20:41817475-41819212
cg15684724	0.0639377	0.607541	3.24824	7.04e-08	4.52e-06	0.543603	I	8	67875033	F			Island	chr8:67873388-67875600
cg02899206	0.0431154	0.566745	3.71642	7.04e-08	4.52e-06	0.52363	I	10	1779835	F	ADARB2	TSS200	Island	chr10:1778784-1780018
cg00159100	0.0748215	0.594229	2.98949	7.04e-08	4.52e-06	0.519407	II	7	37487633	F	ELMO1	5'UTR	Island	chr7:37487354-37488672
cg03414318	0.202946	0.720827	1.82856	7.04e-08	4.52e-06	0.517881	I	20	34894648	F			Island	chr20:34893891-34895214
cg23663774	0.137671	0.653816	2.24766	7.04e-08	4.52e-06	0.516145	I	4	111555440	R	PITX2	5'UTR	Island	chr4:111554965-111555504
cg16504626	0.153266	0.65831	2.10273	7.04e-08	4.52e-06	0.505045	I	8	57070013	F			Island	chr8:57069687-57070047
cg10416527	0.104398	0.608283	2.54265	7.04e-08	4.52e-06	0.503885	II	18	22930271	R	ZNF521	Body	Island	chr18:22930018-22930904
cg19485539	0.127036	0.626013	2.30095	7.04e-08	4.52e-06	0.498977	II	10	118031870	F	GFRA1	5'UTR	Island	chr10:118030732-118034230
cg05347845	0.235838	0.719862	1.60992	7.04e-08	4.52e-06	0.484023	I	1	229569892	F	ACTA1	TSS200	Island	chr1:229567206-229570684
cg04171539	0.076474	0.542029	2.82533	7.04e-08	4.52e-06	0.465555	I	4	134068777	F			N_Shore	chr4:134069162-134070442
cg20286200	0.112361	0.570733	2.34468	7.04e-08	4.52e-06	0.458372	II	6	133562267	F	EYA4	TSS1500	Island	chr6:133562086-133563586
cg11194545	0.353741	0.809398	1.19416	7.04e-08	4.52e-06	0.455657	I	X	105066793	F	NRK	5'UTR	Island	chrX:105066349-105067110
cg08110542	0.0664003	0.520733	2.97128	7.04e-08	4.52e-06	0.454333	I	12	131199936	F			Island	chr12:131199824-131200157
cg11979589	0.0802345	0.529372	2.72199	7.04e-08	4.52e-06	0.449138	I	4	110223967	F	COL25A1	TSS200	Island	chr4:110222970-110224257
cg17307479	0.0335473	0.479689	3.83783	7.04e-08	4.52e-06	0.446141	I	8	65494101	R	BHLHE22	1stExon	Island	chr8:65492935-65494452
cg18488855	0.100695	0.544016	2.43365	7.04e-08	4.52e-06	0.443321	II	14	27066634	R	NOVA1	1stExon	S_Shore	chr14:27066313-27066578
cg07860213	0.198677	0.641522	1.69107	7.04e-08	4.52e-06	0.442845	I	8	70982039	R	PRDM14	Body	Island	chr8:70981873-70984888
cg19735406	0.741997	0.300536	-1.30388	7.04e-08	4.52e-06	-0.441461	II	13	110979651	F	COL4A2	Body
cg20411384	0.784193	0.351831	-1.15633	7.04e-08	4.52e-06	-0.432362	II	7	90670577	F	CDK14	Body
cg16482324	0.239341	0.667485	1.47967	7.04e-08	4.52e-06	0.428144	I	7	69065031	F	AUTS2	Body	Island	chr7:69062374-69065037
cg16368442	0.0950445	0.51465	2.43692	7.04e-08	4.52e-06	0.419606	I	16	10276799	R	GRIN2A	TSS1500	Island	chr16:10273943-10277424
cg13078140	0.243445	0.651555	1.42029	7.04e-08	4.52e-06	0.40811	I	4	20255082	F	SLIT2	TSS200	Island	chr4:20253276-20256868
cg04011469	0.837346	0.433284	-0.95051	7.04e-08	4.52e-06	-0.404062	II	2	82864753	F
cg16877004	0.765293	0.363165	-1.07539	7.04e-08	4.52e-06	-0.402128	II	8	77712148	R	ZFHX4	Body
cg01569173	0.871887	0.470016	-0.891433	7.04e-08	4.52e-06	-0.401871	II	8	98288910	F	TSPYL5	1stExon	N_Shore	chr8:98289604-98290404
cg18507129	0.0600375	0.461721	2.94308	7.04e-08	4.52e-06	0.401683	II	3	142839903	R	CHST2	Body	Island	chr3:142837885-142840838
cg10765655	0.774713	0.373837	-1.05125	7.04e-08	4.52e-06	-0.400876	II	8	58188909	R			N_Shelf	chr8:58192499-58192884
cg19249516	0.736491	0.336969	-1.12805	7.04e-08	4.52e-06	-0.399522	II	4	156667493	R
cg14872657	0.083528	0.48163	2.52759	7.04e-08	4.52e-06	0.398102	I	7	43153216	R	HECW1	5'UTR	Island	chr7:43152020-43153340
cg10486998	0.191763	0.589521	1.62022	7.04e-08	4.52e-06	0.397758	II	18	74961787	F	GALR1	TSS1500	Island	chr18:74961556-74963822
cg07098502	0.928397	0.531279	-0.805273	7.04e-08	4.52e-06	-0.397118	II	16	85654157	R	KIAA0182	5'UTR
cg01513157	0.833881	0.442289	-0.914851	7.04e-08	4.52e-06	-0.391592	II	16	82031434	F	SDR42E1	3'UTR
cg01565584	0.864117	0.474987	-0.863338	7.04e-08	4.52e-06	-0.38913	II	6	11180077	R
cg02002231	0.0434444	0.601897	3.79228	7.49e-08	4.61e-06	0.558453	I	4	81187798	R	FGF5	1stExon	Island	chr4:81187494-81187913
cg24185576	0.0845115	0.637077	2.91425	7.49e-08	4.61e-06	0.552566	II	11	30607360	R	MPPED2	5'UTR	Island	chr11:30606004-30608128
cg11372090	0.0973579	0.604387	2.6341	7.49e-08	4.61e-06	0.50703	II	7	37488660	F	ELMO1	TSS200	Island	chr7:37487354-37488672
cg03225210	0.163375	0.661933	2.0185	7.49e-08	4.61e-06	0.498558	I	7	143579951	R	FAM115A	5'UTR	N_Shelf	chr7:143582125-143582610
cg00488788	0.107517	0.597943	2.47544	7.49e-08	4.61e-06	0.490426	I	15	53077609	F	ONECUT1	Body	Island	chr15:53076187-53077926
cg23013309	0.0420293	0.517021	3.62076	7.49e-08	4.61e-06	0.474992	II	12	65218841	R			Island	chr12:65218245-65219143
cg19153095	0.840053	0.371974	-1.17528	7.49e-08	4.61e-06	-0.468079	II	8	106811143	F	ZFPM2	Body
cg02844593	0.791776	0.331041	-1.25808	7.49e-08	4.61e-06	-0.460735	II	3	54579548	R	CACNA2D3	Body
cg17898329	0.0941361	0.554607	2.55865	7.49e-08	4.61e-06	0.460471	I	4	154713496	R			N_Shore	chr4:154713537-154714240
cg14499413	0.175928	0.633645	1.84869	7.49e-08	4.61e-06	0.457716	I	3	10749947	F
cg21159370	0.155918	0.613087	1.9753	7.49e-08	4.61e-06	0.457169	II	7	88389282	F	ZNF804B	1stExon	Island	chr7:88388488-88389283
cg12278754	0.0773936	0.533914	2.78632	7.49e-08	4.61e-06	0.45652	II	7	88388564	F	ZNF804B	TSS200	Island	chr7:88388488-88389283
cg04170192	0.0920396	0.546522	2.56995	7.49e-08	4.61e-06	0.454483	I	6	30418941	F			Island	chr6:30418844-30419630
cg03713642	0.230267	0.682043	1.56656	7.49e-08	4.61e-06	0.451777	II	16	22825100	R	HS3ST2	TSS1500	Island	chr16:22824616-22826459
cg13807970	0.0276606	0.473984	4.09893	7.49e-08	4.61e-06	0.446323	I	2	145274441	F	ZEB2	Body	Island	chr2:145273456-145275378
cg09016243	0.35249	0.787137	1.15903	7.49e-08	4.61e-06	0.434646	I	X	120181455	R	GLUD2	TSS200	Island	chrX:120181326-120181970
cg23839180	0.659973	0.235923	-1.48409	7.49e-08	4.61e-06	-0.424051	II	2	16805111	F	FAM49A	5'UTR
cg11854806	0.030047	0.448286	3.89913	7.49e-08	4.61e-06	0.418239	I	10	82116365	F	DYDC2	TSS200	Island	chr10:82116202-82117120
cg07620039	0.0825436	0.499015	2.59585	7.49e-08	4.61e-06	0.416472	II	19	22034747	F			Island	chr19:22034394-22034943
cg04515986	0.82414	0.410956	-1.00391	7.49e-08	4.61e-06	-0.413184	II	X	31089692	R	FTHL17	1stExon	N_Shore	chrX:31089886-31090330
cg11414560	0.232885	0.6453	1.47035	7.49e-08	4.61e-06	0.412414	I	20	58179996	F	PHACTR3	5'UTR	Island	chr20:58179808-58180787
cg04482794	0.024092	0.43439	4.17236	7.49e-08	4.61e-06	0.410298	I	1	226925181	R	ITPKB	5'UTR	Island	chr1:226924560-226926553
cg16899920	0.0476207	0.454992	3.25618	7.49e-08	4.61e-06	0.407372	I	1	154474518	R	TDRD10	TSS200	Island	chr1:154474107-154475699
cg06997381	0.0181579	0.422741	4.5411	7.49e-08	4.61e-06	0.404583	I	5	6449090	R	UBE2QL1	1stExon	Island	chr5:6448753-6449629
cg12050271	0.177787	0.582143	1.71123	7.49e-08	4.61e-06	0.404356	I	1	2980399	R	FLJ42875	Body	Island	chr1:2979275-2980758
cg22961278	0.254815	0.654606	1.36118	7.49e-08	4.61e-06	0.399792	I	4	81107087	R	PRDM8	5'UTR	S_Shore	chr4:81104761-81105527
cg02732804	0.0728534	0.631075	3.11474	7.97e-08	4.69e-06	0.558222	I	16	28075269	R	GSG1L	TSS1500	Island	chr16:28073817-28075296
cg05046525	0.076272	0.626135	3.03725	7.97e-08	4.69e-06	0.549863	I	1	35395821	F			Island	chr1:35394747-35396206
cg03514404	0.177713	0.701291	1.98046	7.97e-08	4.69e-06	0.523578	I	7	143579665	F	FAM115A	5'UTR	N_Shelf	chr7:143582125-143582610
cg02970696	0.0936694	0.613233	2.71078	7.97e-08	4.69e-06	0.519563	I	3	125076372	F	ZNF148	5'UTR	Island	chr3:125075915-125076481
cg21621906	0.0569321	0.57142	3.32724	7.97e-08	4.69e-06	0.514487	I	7	142494914	R			Island	chr7:142494563-142495248
cg01446950	0.0693739	0.570314	3.03929	7.97e-08	4.69e-06	0.50094	II	2	222435351	R	EPHA4	Body	N_Shore	chr2:222436034-222438941
cg05273205	0.191674	0.672536	1.81095	7.97e-08	4.69e-06	0.480861	II	8	25907918	F			N_Shore	chr8:25909292-25909686
cg01295518	0.116412	0.594385	2.35216	7.97e-08	4.69e-06	0.477974	II	3	238392	R	CHL1	TSS1500	Island	chr3:238391-240140
cg04214938	0.892671	0.415896	-1.10191	7.97e-08	4.69e-06	-0.476775	I	2	119496171	F
cg16741041	0.0570576	0.533152	3.22406	7.97e-08	4.69e-06	0.476095	I	13	36920332	F	SPG20	5'UTR	Island	chr13:36919737-36921004
cg05224741	0.0478789	0.522946	3.4492	7.97e-08	4.69e-06	0.475067	I	6	10422322	F			Island	chr6:10422321-10422648
cg16643851	0.119455	0.591857	2.30878	7.97e-08	4.69e-06	0.472402	I	12	8542839	F	LOC389634	Body	Island	chr12:8542555-8543334
cg03145963	0.0485302	0.499813	3.36443	7.97e-08	4.69e-06	0.451283	II	11	104035151	F	PDGFD	TSS200	S_Shore	chr11:104034536-104035058
cg20959325	0.172385	0.620317	1.84737	7.97e-08	4.69e-06	0.447932	II	11	30606165	F	MPPED2	5'UTR	Island	chr11:30606004-30608128
cg02918577	0.207659	0.653812	1.65466	7.97e-08	4.69e-06	0.446153	II	15	93633145	F	RGMA	TSS1500	Island	chr15:93631428-93633173
cg02973171	0.198009	0.632634	1.6758	7.97e-08	4.69e-06	0.434624	I	11	82443614	R	FAM181B	1stExon	Island	chr11:82443435-82444976
cg13281139	0.185765	0.6201	1.73903	7.97e-08	4.69e-06	0.434336	I	4	20255061	F	SLIT2	TSS200	Island	chr4:20253276-20256868
cg11964006	0.805006	0.375005	-1.10209	7.97e-08	4.69e-06	-0.43	II	10	53852689	F	PRKG1	Body
cg10507508	0.121818	0.549813	2.17422	7.97e-08	4.69e-06	0.427995	II	19	30719828	R			Island	chr19:30716328-30719970
cg04001014	0.178208	0.60413	1.76129	7.97e-08	4.69e-06	0.425921	II	3	238318	R	CHL1	TSS1500	N_Shore	chr3:238391-240140
cg18692070	0.609942	0.189489	-1.68656	7.97e-08	4.69e-06	-0.420453	I	10	3466852	F
cg12208258	0.0481927	0.464876	3.26996	7.97e-08	4.69e-06	0.416683	I	18	25757438	F	CDH2	1stExon	Island	chr18:25755414-25758175
cg23811464	0.0174283	0.432023	4.63161	7.97e-08	4.69e-06	0.414595	I	12	24716204	R	SOX5	TSS1500	Island	chr12:24714956-24716243
cg08587313	0.754254	0.349853	-1.1083	7.97e-08	4.69e-06	-0.404401	II	8	130215373	R
cg09981464	0.902659	0.501195	-0.848809	7.97e-08	4.69e-06	-0.401464	II	16	87441659	F	ZCCHC14	3'UTR	Island	chr16:87441387-87441671
cg21727223	0.64331	0.246766	-1.38237	7.97e-08	4.69e-06	-0.396544	II	17	66755770	F
cg11657808	0.254855	0.648448	1.34732	7.97e-08	4.69e-06	0.393594	II	1	237205950	R	RYR2	Body	Island	chr1:237205126-237206644
cg22617773	0.238153	0.63032	1.4042	7.97e-08	4.69e-06	0.392167	I	6	29521751	F			Island	chr6:29521110-29521833
cg08250187	0.680245	0.290217	-1.22892	7.97e-08	4.69e-06	-0.390028	II	2	17482455	F
cg06679878	0.746949	0.357391	-1.06351	7.97e-08	4.69e-06	-0.389559	II	12	130335340	R	TMEM132D	Body
cg15344419	0.0313924	0.555647	4.14568	8.47e-08	4.79e-06	0.524255	I	10	131769581	R			Island	chr10:131761169-131771696
cg14306451	0.103133	0.626766	2.60342	8.47e-08	4.79e-06	0.523632	II	5	17218778	F	BASP1	5'UTR	Island	chr5:17217788-17219021
cg12453014	0.105133	0.601963	2.51746	8.47e-08	4.79e-06	0.49683	I	5	119801142	R	PRR16	5'UTR	Island	chr5:119800971-119801194
cg21277995	0.185481	0.678087	1.8702	8.47e-08	4.79e-06	0.492606	I	6	393239	R	IRF4	Body	Island	chr6:391188-393790
cg07188591	0.0554656	0.538372	3.27894	8.47e-08	4.79e-06	0.482906	I	1	148854315	R			Island	chr1:148853996-148855761
cg02383130	0.0308822	0.507247	4.03784	8.47e-08	4.79e-06	0.476365	I	7	38670957	R	AMPH	5'UTR	Island	chr7:38670439-38671008
cg19320476	0.0777703	0.543254	2.80434	8.47e-08	4.79e-06	0.465484	I	11	82443592	R	FAM181B	1stExon	Island	chr11:82443435-82444976
cg09757712	0.172372	0.627168	1.86333	8.47e-08	4.79e-06	0.454796	II	8	85094742	F	RALYL	TSS1500	N_Shelf	chr8:85096759-85097247
cg00472814	0.107067	0.553849	2.37098	8.47e-08	4.79e-06	0.446782	II	21	28217676	F	ADAMTS1	1stExon	Island	chr21:28216558-28218117
cg19944763	0.152374	0.590216	1.95363	8.47e-08	4.79e-06	0.437842	I	10	15761854	R	ITGA8	TSS200	Island	chr10:15761423-15762101
cg06090660	0.0681243	0.500477	2.87706	8.47e-08	4.79e-06	0.432353	I	18	25757555	F	CDH2	TSS200	Island	chr18:25755414-25758175
cg10143811	0.282552	0.708769	1.3268	8.47e-08	4.79e-06	0.426216	I	12	16757985	R	LMO3	5'UTR
cg00167158	0.819237	0.396815	-1.04581	8.47e-08	4.79e-06	-0.422422	II	2	157909644	R
cg23831517	0.804068	0.38539	-1.061	8.47e-08	4.79e-06	-0.418678	II	8	34182528	R
cg15802898	0.133742	0.537902	2.00789	8.47e-08	4.79e-06	0.404159	II	9	100615201	F	FOXE1	TSS1500	N_Shore	chr9:100615234-100617510
cg07554357	0.615766	0.212892	-1.53226	8.47e-08	4.79e-06	-0.402874	II	13	36051749	F	MIR548F5	Body	N_Shore	chr13:36052553-36053119
cg09426834	0.159188	0.558804	1.81161	8.47e-08	4.79e-06	0.399616	I	2	946648	R	SNTG2	1stExon	Island	chr2:945686-946774
cg00541956	0.815263	0.420811	-0.954093	8.47e-08	4.79e-06	-0.394452	II	19	58455018	F	ZNF256	Body	N_Shelf	chr19:58458686-58459219
cg17671005	0.0879135	0.480703	2.45099	8.47e-08	4.79e-06	0.39279	I	5	113391774	F			Island	chr5:113391071-113392005
cg14779271	0.827263	0.436071	-0.923784	8.47e-08	4.79e-06	-0.391192	II	4	109838678	R	COL25A1	Body
cg06479755	0.0213326	0.41171	4.2705	8.47e-08	4.79e-06	0.390378	I	21	27012313	R	JAM2	Body	Island	chr21:27011624-27012398
cg09614724	0.0379385	0.431792	3.5086	9e-08	4.87e-06	0.393853	II	19	30719547	R			Island	chr19:30716328-30719970
cg02455397	0.0777029	0.670043	3.10821	9.01e-08	4.87e-06	0.59234	I	11	119293385	F	THY1	5'UTR	Island	chr11:119293320-119293943
cg14249876	0.134503	0.702044	2.38393	9.01e-08	4.87e-06	0.567542	I	7	44143993	F	AEBP1	1stExon
cg07700514	0.0655238	0.626761	3.25782	9.01e-08	4.87e-06	0.561237	I	16	56228467	R	DKFZP434H168	TSS200	S_Shelf	chr16:56224731-56224980
cg10292139	0.115732	0.650295	2.49031	9.01e-08	4.87e-06	0.534563	II	8	97507561	R	SDC2	Body	Island	chr8:97505747-97507607
cg22333214	0.149857	0.680817	2.18368	9.01e-08	4.87e-06	0.530961	I	1	98511789	F	MIR137	TSS200	S_Shore	chr1:98510966-98511710
cg19752627	0.0751969	0.59342	2.98031	9.01e-08	4.87e-06	0.518223	I	7	98467380	F	TMEM130	Body	Island	chr7:98467023-98468058
cg01030534	0.23524	0.729237	1.63226	9.01e-08	4.87e-06	0.493998	I	7	143579698	F	FAM115A	5'UTR	N_Shelf	chr7:143582125-143582610
cg09507526	0.0604338	0.532585	3.13958	9.01e-08	4.87e-06	0.472151	I	16	23847816	F	PRKCB	Body	Island	chr16:23846941-23848102
cg05493394	0.104832	0.551729	2.39588	9.01e-08	4.87e-06	0.446897	II	6	133562035	R	EYA4	TSS1500	N_Shore	chr6:133562086-133563586
cg06457317	0.145037	0.585977	2.01443	9.01e-08	4.87e-06	0.440941	II	11	20185267	R			Island	chr11:20184570-20185497
cg01930417	0.0769332	0.511462	2.73295	9.01e-08	4.87e-06	0.434529	I	11	122855023	F			Island	chr11:122854930-122855582
cg15087347	0.12442	0.556852	2.16207	9.01e-08	4.87e-06	0.432432	I	12	41086227	F	CNTN1	TSS200	N_Shore	chr12:41086522-41087102
cg17974378	0.0756713	0.506054	2.74147	9.01e-08	4.87e-06	0.430383	II	4	156589039	R	GUCY1A3	5'UTR	Island	chr4:156588297-156589292
cg14135551	0.11256	0.539917	2.26205	9.01e-08	4.87e-06	0.427357	II	6	39760416	R	DAAM2	TSS1500	Island	chr6:39760066-39760426
cg06060191	0.207822	0.631498	1.60343	9.01e-08	4.87e-06	0.423676	I	1	99729790	R	LPPR4	TSS200	N_Shore	chr1:99729982-99730335
cg06598836	0.195967	0.615319	1.65072	9.01e-08	4.87e-06	0.419351	I	3	2140699	R			Island	chr3:2140029-2141784
cg04621578	0.0469914	0.465727	3.30901	9.01e-08	4.87e-06	0.418735	II	11	133825703	F	IGSF9B	Body	Island	chr11:133825337-133827457
cg01157070	0.0550278	0.470496	3.09595	9.01e-08	4.87e-06	0.415468	I	16	56228511	R	DKFZP434H168	TSS200	S_Shelf	chr16:56224731-56224980
cg13726682	0.0732614	0.488086	2.73601	9.01e-08	4.87e-06	0.414825	I	17	29718306	R	RAB11FIP4	TSS1500	Island	chr17:29718230-29719291
cg14601284	0.0880528	0.499248	2.50331	9.01e-08	4.87e-06	0.411195	II	17	37308278	F	PLXDC1	TSS1500	S_Shore	chr17:37307498-37307775
cg14233354	0.18071	0.586937	1.69953	9.01e-08	4.87e-06	0.406228	II	10	99790761	R	CRTAC1	TSS200	Island	chr10:99789614-99791320
cg05622465	0.103297	0.505989	2.29231	9.01e-08	4.87e-06	0.402692	II	1	110613072	R	ALX3	1stExon	Island	chr1:110610265-110613303
cg01579299	0.535376	0.142043	-1.91423	9.01e-08	4.87e-06	-0.393334	II	8	27450062	F			Island	chr8:27449751-27450063
cg19243780	0.856429	0.463994	-0.884227	9.01e-08	4.87e-06	-0.392435	II	3	23567565	F	UBE2E2	Body
cg04642300	0.723434	0.333021	-1.11925	9.01e-08	4.87e-06	-0.390413	II	6	109288592	R	ARMC2	Body
cg15848890	0.84313	0.323108	-1.38374	9.57e-08	4.98e-06	-0.520022	I	4	3651471	R
cg00100121	0.0953049	0.613266	2.68589	9.57e-08	4.98e-06	0.517962	I	1	169396635	F	C1orf114	1stExon	Island	chr1:169396621-169396869
cg03603951	0.0463581	0.552454	3.57496	9.57e-08	4.98e-06	0.506096	I	2	47797488	R	KCNK12	TSS200	Island	chr2:47796923-47799166
cg18255353	0.09264	0.590083	2.67121	9.57e-08	4.98e-06	0.497443	II	4	154712422	F			Island	chr4:154712073-154712706
cg07594209	0.0391702	0.527847	3.75229	9.57e-08	4.98e-06	0.488677	I	5	17218278	R	BASP1	5'UTR	Island	chr5:17217788-17219021
cg20148575	0.263614	0.74334	1.4956	9.57e-08	4.98e-06	0.479726	I	2	132182671	R			Island	chr2:132182327-132183101
cg14732324	0.0510325	0.526175	3.36605	9.57e-08	4.98e-06	0.475142	I	5	528621	F			Island	chr5:528383-528982
cg05928649	0.0385807	0.504318	3.70838	9.57e-08	4.98e-06	0.465737	I	18	70211774	F	CBLN2	TSS200	Island	chr18:70208974-70211790
cg10694030	0.0749242	0.538308	2.84493	9.57e-08	4.98e-06	0.463383	I	12	54393460	F	HOXC9	TSS1500	Island	chr12:54393374-54394648
cg14510812	0.08266	0.541085	2.7106	9.57e-08	4.98e-06	0.458425	I	12	85306797	F	SLC6A15	TSS200	Island	chr12:85306282-85306829
cg14409559	0.158643	0.61171	1.94706	9.57e-08	4.98e-06	0.453067	I	8	72756341	F	MSC	1stExon	Island	chr8:72755783-72756667
cg11880855	0.076564	0.526516	2.78174	9.57e-08	4.98e-06	0.449952	II	10	16562917	R	C1QL3	1stExon	Island	chr10:16561604-16563822
cg14633783	0.0379971	0.486913	3.6797	9.57e-08	4.98e-06	0.448916	I	8	21645870	F	GFRA2	1stExon	Island	chr8:21644908-21647845
cg01157261	0.102277	0.539361	2.39876	9.57e-08	4.98e-06	0.437083	II	7	100210630	R	MOSPD3	Body	Island	chr7:100209594-100210655
cg08195943	0.0638483	0.500809	2.97154	9.57e-08	4.98e-06	0.43696	I	3	129694487	R	TRH	5'UTR	Island	chr3:129693127-129694841
cg20330472	0.073114	0.507873	2.79625	9.57e-08	4.98e-06	0.434759	II	6	133561932	R	EYA4	TSS1500	N_Shore	chr6:133562086-133563586
cg13823136	0.263148	0.695194	1.40154	9.57e-08	4.98e-06	0.432045	II	1	77333138	R	ST6GALNAC5	TSS200	Island	chr1:77333111-77334534
cg06149302	0.268426	0.689648	1.36134	9.57e-08	4.98e-06	0.421223	II	11	134147143	F	GLB1L3	Body	Island	chr11:134145559-134147180
cg18128298	0.723134	0.30721	-1.23504	9.57e-08	4.98e-06	-0.415924	II	14	30709685	F
cg10058779	0.13132	0.542162	2.04564	9.57e-08	4.98e-06	0.410842	I	14	23821435	R	SLC22A17	5'UTR	Island	chr14:23821087-23822106
cg14323984	0.83249	0.423184	-0.976147	9.57e-08	4.98e-06	-0.409306	II	4	6695203	F	S100P	TSS1500
cg10739095	0.0610975	0.470258	2.94427	9.57e-08	4.98e-06	0.40916	I	3	139653928	R	CLSTN2	TSS200	Island	chr3:139653430-139655115
cg24190603	0.330721	0.725186	1.13274	9.57e-08	4.98e-06	0.394465	II	6	84418433	R	SNAP91	Body	Island	chr6:84417597-84419378
cg15127879	0.831864	0.438185	-0.924809	9.57e-08	4.98e-06	-0.39368	II	8	69917477	F
cg07084627	0.35151	0.744452	1.08261	9.57e-08	4.98e-06	0.392942	II	9	94183408	R	NFIL3	5'UTR	Island	chr9:94183407-94183994
cg14725151	0.039849	0.432455	3.43993	9.57e-08	4.98e-06	0.392606	I	19	46930115	R			N_Shore	chr19:46932068-46932349
cg00787290	0.767079	0.37508	-1.03218	9.57e-08	4.98e-06	-0.391999	II	6	118226103	F			N_Shore	chr6:118228042-118229811
cg04658772	0.0231617	0.412844	4.15578	9.57e-08	4.98e-06	0.389683	I	16	77822433	R	VAT1L	TSS200	Island	chr16:77822375-77823134
cg02101571	0.835469	0.446248	-0.90474	9.57e-08	4.98e-06	-0.389221	II	8	11853878	R	DEFB134	TSS200
cg01566592	0.0783362	0.680875	3.11964	1.02e-07	5.09e-06	0.602539	I	8	104512858	F	RIMS2	TSS200	Island	chr8:104510870-104513913
cg16476975	0.0507461	0.600769	3.56544	1.02e-07	5.09e-06	0.550023	I	7	155164995	R			Island	chr7:155164557-155167854
cg06103031	0.0499532	0.560101	3.48704	1.02e-07	5.09e-06	0.510148	I	18	35146766	F	BRUNOL4	TSS1500	Island	chr18:35144907-35147628
cg02989521	0.056634	0.565702	3.3203	1.02e-07	5.09e-06	0.509068	I	11	107462437	F	ELMOD1	5'UTR	Island	chr11:107461743-107462648
cg09248054	0.118279	0.62434	2.40013	1.02e-07	5.09e-06	0.506061	I	1	969257	F	AGRN	Body	Island	chr1:967966-970238
cg12975230	0.146287	0.624999	2.09506	1.02e-07	5.09e-06	0.478712	I	18	73167671	R			Island	chr18:73167402-73167920
cg11092616	0.0436069	0.520588	3.57751	1.02e-07	5.09e-06	0.476981	II	6	72596493	F	RIMS1	TSS200	S_Shore	chr6:72596036-72596404
cg07926691	0.0552699	0.529199	3.25924	1.02e-07	5.09e-06	0.473929	I	7	38670987	R	AMPH	5'UTR	Island	chr7:38670439-38671008
cg08858437	0.0350297	0.502721	3.84311	1.02e-07	5.09e-06	0.467692	I	3	142838938	F	CHST2	5'UTR	Island	chr3:142837885-142840838
cg16969623	0.0758162	0.527248	2.79791	1.02e-07	5.09e-06	0.451432	II	19	54024182	R	ZNF331	1stExon	Island	chr19:54023868-54024560
cg07790169	0.0371581	0.478648	3.68722	1.02e-07	5.09e-06	0.44149	II	1	49242932	F	AGBL4	Body	S_Shore	chr1:49242371-49242810
cg04561389	0.0496163	0.488651	3.29992	1.02e-07	5.09e-06	0.439035	I	13	103052468	F	FGF14	Body	Island	chr13:103052361-103052944
cg22167515	0.178991	0.606003	1.75944	1.02e-07	5.09e-06	0.427011	I	1	91192466	R			Island	chr1:91190489-91192804
cg03778155	0.0978606	0.524386	2.42183	1.02e-07	5.09e-06	0.426525	II	6	127440843	R	RSPO3	Body	Island	chr6:127439265-127441072
cg04209911	0.0661776	0.479295	2.8565	1.02e-07	5.09e-06	0.413118	I	1	177140145	R	FAM5B	TSS1500	Island	chr1:177140120-177140323
cg16332256	0.0787319	0.490388	2.6389	1.02e-07	5.09e-06	0.411656	I	4	9534388	R			Island	chr4:9533766-9534520
cg14449051	0.174754	0.583988	1.74061	1.02e-07	5.09e-06	0.409233	II	12	85306474	R	SLC6A15	1stExon	Island	chr12:85306282-85306829
cg06464594	0.0394842	0.448481	3.5057	1.02e-07	5.09e-06	0.408997	I	18	59560191	R	RNF152	1stExon	N_Shore	chr18:59560494-59562016
cg21291134	0.817471	0.417262	-0.970213	1.02e-07	5.09e-06	-0.400209	II	1	159558512	F	APCS	3'UTR
cg17206393	0.792313	0.392894	-1.01193	1.02e-07	5.09e-06	-0.399419	II	20	33681223	F	TRPC4AP	TSS1500	S_Shore	chr20:33680055-33680334
cg07176264	0.188601	0.587914	1.64027	1.02e-07	5.09e-06	0.399312	I	2	120281999	F	SCTR	1stExon	Island	chr2:120281661-120282211
cg24141863	0.0931038	0.491202	2.3994	1.02e-07	5.09e-06	0.398098	II	4	176986845	F	WDR17	TSS200	N_Shore	chr4:176986921-176987360
cg00615485	0.337151	0.735066	1.12448	1.02e-07	5.09e-06	0.397914	II	7	29519656	F	CHN2	5'UTR
cg11601252	0.204566	0.602015	1.55724	1.02e-07	5.09e-06	0.397449	I	15	68122139	R	LBXCOR1	Body	Island	chr15:68115485-68122575
cg20813996	0.0685526	0.464613	2.76075	1.02e-07	5.09e-06	0.39606	II	6	166422741	F			S_Shore	chr6:166421891-166422241
cg23458558	0.193547	0.587526	1.60197	1.02e-07	5.09e-06	0.39398	II	8	85096868	R	RALYL	5'UTR	Island	chr8:85096759-85097247
cg03403065	0.143159	0.536863	1.90694	1.02e-07	5.09e-06	0.393704	I	20	41818358	R	PTPRT	1stExon	Island	chr20:41817475-41819212
cg00252282	0.130611	0.520726	1.99525	1.02e-07	5.09e-06	0.390115	II	12	5542736	R	NTF3	Body	Island	chr12:5541210-5542973
cg07748540	0.0357262	0.607248	4.08723	1.08e-07	5.21e-06	0.571522	II	11	104034619	R	PDGFD	1stExon	Island	chr11:104034536-104035058
cg23142394	0.0920053	0.651457	2.82388	1.08e-07	5.21e-06	0.559452	I	12	72665771	F	LOC283392	Body	Island	chr12:72665683-72667551
cg08430489	0.0781574	0.570268	2.86719	1.08e-07	5.21e-06	0.492111	I	7	142494953	R			Island	chr7:142494563-142495248
cg07829842	0.0567621	0.541021	3.25269	1.08e-07	5.21e-06	0.484259	I	16	56228495	R	DKFZP434H168	TSS200	S_Shelf	chr16:56224731-56224980
cg11163620	0.170184	0.653985	1.94217	1.08e-07	5.21e-06	0.483802	I	4	157997554	R	GLRB	5'UTR	Island	chr4:157997166-157997686
cg06217494	0.137994	0.620635	2.16914	1.08e-07	5.21e-06	0.482641	II	4	156680769	F	GUCY1B3	Body	Island	chr4:156680095-156681386
cg15131808	0.0639014	0.544433	3.09084	1.08e-07	5.21e-06	0.480532	I	5	528580	F			Island	chr5:528383-528982
cg00414041	0.926375	0.447819	-1.04868	1.08e-07	5.21e-06	-0.478555	II	6	166944283	R	RPS6KA2	Body
cg04497176	0.0509304	0.513906	3.33491	1.08e-07	5.21e-06	0.462976	I	19	34973644	R	WTIP	Body	Island	chr19:34972054-34973645
cg21459340	0.157733	0.616114	1.96571	1.08e-07	5.21e-06	0.45838	I	20	2781324	F	CPXM1	TSS200	Island	chr20:2780978-2781497
cg07283114	0.117825	0.573102	2.28215	1.08e-07	5.21e-06	0.455278	I	8	65489065	R	LOC401463	Body	Island	chr8:65488536-65489116
cg17079833	0.0580654	0.50879	3.13132	1.08e-07	5.21e-06	0.450725	II	12	22487847	F	ST8SIA1	TSS200	Island	chr12:22486835-22488666
cg12311175	0.829093	0.380608	-1.12323	1.08e-07	5.21e-06	-0.448485	II	4	118975504	F	NDST3	Body
cg11559250	0.0551187	0.50354	3.19149	1.08e-07	5.21e-06	0.448421	II	5	83679123	F	EDIL3	Body	N_Shore	chr5:83679584-83680720
cg13323489	0.626502	0.179343	-1.8046	1.08e-07	5.21e-06	-0.447159	I	3	193587780	F			Island	chr3:193587352-193587889
cg03108229	0.0809561	0.522791	2.69102	1.08e-07	5.21e-06	0.441835	II	11	134146266	F	GLB1L3	TSS200	Island	chr11:134145559-134147180
cg14037665	0.0948951	0.530283	2.48236	1.08e-07	5.21e-06	0.435388	II	2	1748617	F	PXDN	TSS1500	Island	chr2:1746833-1748971
cg02126753	0.0717615	0.504395	2.81327	1.08e-07	5.21e-06	0.432633	I	7	44143998	F	AEBP1	1stExon
cg16729832	0.0270474	0.457284	4.07953	1.08e-07	5.21e-06	0.430237	I	8	21645078	R	GFRA2	Body	Island	chr8:21644908-21647845
cg22152728	0.231763	0.652053	1.49234	1.08e-07	5.21e-06	0.42029	I	11	20185382	R			Island	chr11:20184570-20185497
cg19018097	0.116766	0.535151	2.19633	1.08e-07	5.21e-06	0.418385	II	11	65601328	R	SNX32	TSS200	Island	chr11:65601069-65601551
cg22349506	0.0967348	0.505926	2.38682	1.08e-07	5.21e-06	0.409191	II	8	54790349	F	RGS20	Body	Island	chr8:54789581-54790665
cg11592503	0.192652	0.597905	1.63392	1.08e-07	5.21e-06	0.405253	I	7	145813417	F	CNTNAP2	TSS200	Island	chr7:145813030-145814084
cg10303842	0.313116	0.714124	1.18948	1.08e-07	5.21e-06	0.401008	II	5	22853730	F	CDH12	5'UTR
cg16376000	0.229308	0.622455	1.44069	1.08e-07	5.21e-06	0.393148	I	3	192127330	R	FGF12	TSS1500	Island	chr3:192125821-192127994
cg16987305	0.243413	0.634656	1.38257	1.08e-07	5.21e-06	0.391243	I	1	65991596	R	LEPR	5'UTR	Island	chr1:65991001-65991811
cg12290311	0.428079	0.819153	0.936257	1.08e-07	5.21e-06	0.391074	II	5	39424119	F	DAB2	5'UTR	N_Shore	chr5:39424892-39425320
cg00901051	0.168949	0.55956	1.72771	1.08e-07	5.21e-06	0.390612	II	1	208132490	R			Island	chr1:208132327-208133117
cg15674193	0.0569128	0.609169	3.42002	1.15e-07	5.33e-06	0.552256	I	2	238535910	F	LRRFIP1	TSS1500	Island	chr2:238535561-238536840
cg01527459	0.0914621	0.598512	2.71013	1.15e-07	5.33e-06	0.50705	I	10	82116571	R	DYDC2	1stExon	Island	chr10:82116202-82117120
cg00246932	0.0742242	0.568585	2.93742	1.15e-07	5.33e-06	0.494361	I	16	56228498	R	DKFZP434H168	TSS200	S_Shelf	chr16:56224731-56224980
cg07279933	0.0838897	0.568268	2.76001	1.15e-07	5.33e-06	0.484378	II	6	127440413	R	RSPO3	1stExon	Island	chr6:127439265-127441072
cg13142700	0.0957446	0.57865	2.59543	1.15e-07	5.33e-06	0.482905	I	3	11034501	R	SLC6A1	1stExon	Island	chr3:11034446-11035384
cg16318112	0.191751	0.64875	1.75843	1.15e-07	5.33e-06	0.456999	I	1	969254	F	AGRN	Body	Island	chr1:967966-970238
cg19078576	0.0852757	0.534271	2.64736	1.15e-07	5.33e-06	0.448995	I	5	17217877	F	BASP1	5'UTR	Island	chr5:17217788-17219021
cg12804010	0.100317	0.546367	2.44531	1.15e-07	5.33e-06	0.44605	I	1	114697113	R	SYT6	TSS1500	Island	chr1:114696886-114697185
cg18106312	0.175819	0.621233	1.82105	1.15e-07	5.33e-06	0.445414	II	14	51560488	F	TRIM9	Body	Island	chr14:51560116-51562487
cg04156369	0.0277436	0.460682	4.05354	1.15e-07	5.33e-06	0.432938	I	1	101702519	R	S1PR1	1stExon	Island	chr1:101702445-101702745
cg14697835	0.0235924	0.45321	4.26379	1.15e-07	5.33e-06	0.429618	I	11	79151202	R	ODZ4	5'UTR	Island	chr11:79148358-79152200
cg16113681	0.108919	0.537159	2.30209	1.15e-07	5.33e-06	0.428239	I	22	19748925	F	TBX1	Body	Island	chr22:19748650-19749189
cg07681935	0.323434	0.749702	1.21285	1.15e-07	5.33e-06	0.426268	I	4	174452461	R	NBLA00301	Body	Island	chr4:174451828-174452962
cg19156483	0.171082	0.586016	1.77625	1.15e-07	5.33e-06	0.414934	I	2	164592571	R	FIGN	TSS200	N_Shore	chr2:164592917-164593511
cg04120171	0.185553	0.59785	1.68795	1.15e-07	5.33e-06	0.412297	II	15	83775850	R	TM6SF1	TSS1500	N_Shore	chr15:83775861-83776922
cg21750915	0.865576	0.455368	-0.926629	1.15e-07	5.33e-06	-0.410209	II	6	32317143	R	C6orf10	Body
cg01928206	0.802072	0.392112	-1.03247	1.15e-07	5.33e-06	-0.409961	II	2	177629247	R
cg00082664	0.193135	0.603004	1.64256	1.15e-07	5.33e-06	0.409869	II	4	154710796	F	SFRP2	TSS1500	Island	chr4:154709512-154710827
cg00177451	0.229051	0.63863	1.47931	1.15e-07	5.33e-06	0.409579	II	16	51186266	R	SALL1	TSS1500	Island	chr16:51183699-51188763
cg05249074	0.748291	0.342764	-1.12638	1.15e-07	5.33e-06	-0.405527	II	17	48648690	R	CACNA1G	Body	N_Shore	chr17:48649161-48649371
cg03806095	0.0973402	0.498873	2.35756	1.15e-07	5.33e-06	0.401532	I	8	37655840	F	GPR124	Body	Island	chr8:37654048-37656100
cg01559617	0.0131198	0.405476	4.9498	1.15e-07	5.33e-06	0.392356	I	1	107684059	F	NTNG1	5'UTR	Island	chr1:107682889-107684463
cg17429382	0.0906817	0.479747	2.40339	1.15e-07	5.33e-06	0.389065	I	19	3786246	F	MATK	5'UTR	Island	chr19:3785511-3786653
cg09052083	0.0908099	0.663383	2.86892	1.22e-07	5.48e-06	0.572574	II	8	10873619	F	XKR6	Body	Island	chr8:10873324-10874174
cg11666087	0.0237387	0.572493	4.59195	1.22e-07	5.48e-06	0.548755	I	1	49242513	R	BEND5	1stExon	Island	chr1:49242371-49242810
cg11224582	0.128968	0.662727	2.3614	1.22e-07	5.48e-06	0.533759	I	12	4919138	R	KCNA6	5'UTR	Island	chr12:4918273-4919657
cg03324821	0.0643143	0.572789	3.15479	1.22e-07	5.48e-06	0.508475	I	19	51142933	F	SYT3	5'UTR	Island	chr19:51142284-51142986
cg16234557	0.0645214	0.558814	3.11452	1.22e-07	5.48e-06	0.494293	I	10	119292062	R	EMX2OS	Body	N_Shore	chr10:119293917-119297675
cg19863655	0.181311	0.64457	1.82987	1.22e-07	5.48e-06	0.46326	I	13	31480663	R	C13orf33	1stExon	Island	chr13:31480272-31481105
cg16258657	0.76494	0.302882	-1.33659	1.22e-07	5.48e-06	-0.462058	II	3	29338542	F	RBMS3	Body
cg13463054	0.114429	0.573821	2.32615	1.22e-07	5.48e-06	0.459392	I	1	77333159	R	ST6GALNAC5	TSS200	Island	chr1:77333111-77334534
cg19763461	0.219764	0.673376	1.61546	1.22e-07	5.48e-06	0.453611	II	2	63284557	F			N_Shore	chr2:63285949-63287097
cg13491690	0.0343871	0.483211	3.81272	1.22e-07	5.48e-06	0.448824	I	11	134145979	F	GLB1L3	TSS1500	Island	chr11:134145559-134147180
cg06106763	0.131589	0.573511	2.12379	1.22e-07	5.48e-06	0.441922	II	21	34444104	R	OLIG1	1stExon	Island	chr21:34442206-34444543
cg03714619	0.165673	0.603007	1.86384	1.22e-07	5.48e-06	0.437335	I	2	45160445	R			N_Shore	chr2:45161427-45163058
cg03603214	0.0174199	0.452755	4.69992	1.22e-07	5.48e-06	0.435335	I	1	49242757	F	AGBL4	Body	Island	chr1:49242371-49242810
cg13848707	0.170235	0.603113	1.82491	1.22e-07	5.48e-06	0.432879	II	10	70321243	R	TET1	5'UTR	S_Shore	chr10:70320130-70320822
cg05151154	0.25516	0.687029	1.42897	1.22e-07	5.48e-06	0.431869	I	16	51184786	R	SALL1	TSS1500	Island	chr16:51183699-51188763
cg15048660	0.218256	0.644029	1.5611	1.22e-07	5.48e-06	0.425773	I	3	192126935	R	FGF12	TSS200	Island	chr3:192125821-192127994
cg14278853	0.217246	0.638362	1.55505	1.22e-07	5.48e-06	0.421116	I	6	29521756	F			Island	chr6:29521110-29521833
cg03202804	0.165981	0.586343	1.82072	1.22e-07	5.48e-06	0.420362	II	4	154710353	R	SFRP2	TSS200	Island	chr4:154709512-154710827
cg23688510	0.133651	0.553769	2.05081	1.22e-07	5.48e-06	0.420118	II	6	166581929	F	T	1stExon	Island	chr6:166579973-166583423
cg09896900	0.332899	0.752028	1.1757	1.22e-07	5.48e-06	0.41913	II	19	44952808	F	ZNF229	TSS200	Island	chr19:44952416-44952809
cg21178978	0.319968	0.738235	1.20615	1.22e-07	5.48e-06	0.418267	II	1	231298610	R	TRIM67	TSS200	Island	chr1:231297812-231299777
cg18845236	0.869872	0.45268	-0.942311	1.22e-07	5.48e-06	-0.417192	II	2	101009928	R	CHST10	Body
cg06545761	0.657416	0.241909	-1.44234	1.22e-07	5.48e-06	-0.415507	I	16	87441441	F	ZCCHC14	3'UTR	Island	chr16:87441387-87441671
cg23906738	0.307294	0.7087	1.20556	1.22e-07	5.48e-06	0.401406	I	14	36987301	F	NKX2-1	Body	Island	chr14:36986362-36990576
cg16340268	0.0782966	0.47603	2.60403	1.22e-07	5.48e-06	0.397733	II	1	226925172	R	ITPKB	5'UTR	Island	chr1:226924560-226926553
cg08970347	0.478093	0.0837626	-2.51291	1.22e-07	5.48e-06	-0.394331	I	8	27449907	F			Island	chr8:27449751-27450063
cg01812599	0.279658	0.671238	1.26316	1.22e-07	5.48e-06	0.39158	II	10	103043991	R			Island	chr10:103043990-103044480
cg07997493	0.0796135	0.470648	2.56356	1.22e-07	5.48e-06	0.391035	II	17	37761947	R	NEUROD2	Body	Island	chr17:37761691-37763551
cg17161250	0.253574	0.642137	1.34047	1.22e-07	5.48e-06	0.388562	I	2	106682209	F	C2orf40	1stExon	Island	chr2:106681982-106682403
cg04904331	0.033901	0.660062	4.2832	1.3e-07	5.63e-06	0.626161	I	7	49813033	R	VWC2	TSS1500	Island	chr7:49813008-49815752
cg01893212	0.0794983	0.699391	3.1371	1.3e-07	5.63e-06	0.619893	I	7	49813088	R	VWC2	TSS200	Island	chr7:49813008-49815752
cg18672939	0.0558119	0.612316	3.45563	1.3e-07	5.63e-06	0.556504	I	10	118032879	R	GFRA1	1stExon	Island	chr10:118030732-118034230
cg18023283	0.24009	0.756005	1.65482	1.3e-07	5.63e-06	0.515915	II	12	85306828	F	SLC6A15	TSS1500	Island	chr12:85306282-85306829
cg13839457	0.1121	0.611835	2.44836	1.3e-07	5.63e-06	0.499736	I	11	115630889	R			Island	chr11:115630398-115631117
cg05600740	0.084451	0.572133	2.76016	1.3e-07	5.63e-06	0.487682	I	12	58026010	F	B4GALNT1	5'UTR	Island	chr12:58025661-58027056
cg23474211	0.0529508	0.510414	3.26894	1.3e-07	5.63e-06	0.457463	I	7	88388646	F	ZNF804B	TSS200	Island	chr7:88388488-88389283
cg22298430	0.0442912	0.488785	3.46411	1.3e-07	5.63e-06	0.444494	I	17	5404330	R	LOC728392	1stExon	Island	chr17:5403131-5404602
cg05191879	0.0622125	0.503968	3.01805	1.3e-07	5.63e-06	0.441755	I	8	144650730	R	C8orf73	Body	N_Shore	chr8:144651572-144652288
cg05874561	0.120262	0.559263	2.21735	1.3e-07	5.63e-06	0.439001	II	4	154709828	R	SFRP2	1stExon	Island	chr4:154709512-154710827
cg20249252	0.251216	0.686625	1.45059	1.3e-07	5.63e-06	0.435409	I	12	114852308	F			Island	chr12:114851957-114852360
cg16589214	0.0540013	0.481965	3.15786	1.3e-07	5.63e-06	0.427964	I	7	93204046	F	CALCR	TSS200	N_Shore	chr7:93204085-93204381
cg23950788	0.751004	0.331305	-1.18066	1.3e-07	5.63e-06	-0.419699	II	7	31728475	R	C7orf16	5'UTR
cg13960084	0.103473	0.517708	2.32288	1.3e-07	5.63e-06	0.414235	II	9	140773147	R	CACNA1B	Body	Island	chr9:140771300-140773513
cg17296166	0.0857967	0.49783	2.53666	1.3e-07	5.63e-06	0.412033	I	19	46974567	F	PNMAL1	5'UTR	Island	chr19:46974557-46975073
cg00927226	0.851954	0.443459	-0.941973	1.3e-07	5.63e-06	-0.408494	II	7	115608801	R	TFEC	Body
cg07532515	0.0551947	0.463604	3.07029	1.3e-07	5.63e-06	0.408409	II	20	44937217	R			Island	chr20:44935932-44937310
cg09168604	0.223693	0.626129	1.48494	1.3e-07	5.63e-06	0.402435	I	10	88127188	R	GRID1	TSS1500	Island	chr10:88122924-88127364
cg23991622	0.0419818	0.443994	3.4027	1.3e-07	5.63e-06	0.402012	I	10	17271303	F	VIM	5'UTR	Island	chr10:17270430-17272617
cg00909646	0.0702154	0.467662	2.73561	1.3e-07	5.63e-06	0.397446	II	8	67874250	F			Island	chr8:67873388-67875600
cg02256049	0.252186	0.648985	1.3637	1.3e-07	5.63e-06	0.396799	I	11	115531001	R			S_Shore	chr11:115529997-115530548
cg23487721	0.738277	0.342147	-1.10954	1.3e-07	5.63e-06	-0.396129	II	3	54226648	R	CACNA2D3	Body
cg14038391	0.155092	0.550229	1.82691	1.3e-07	5.63e-06	0.395138	I	10	102900130	F			Island	chr10:102899822-102900263
cg22476268	0.152388	0.546548	1.8426	1.3e-07	5.63e-06	0.39416	II	20	62715760	F	OPRL1	5'UTR	Island	chr20:62714763-62715761
cg07627556	0.038822	0.432847	3.47891	1.3e-07	5.63e-06	0.394025	I	11	115530590	R			S_Shore	chr11:115529997-115530548
cg17641861	0.118947	0.645624	2.44037	1.38e-07	5.77e-06	0.526676	I	4	570361	F			Island	chr4:568513-570488
cg23216292	0.0780104	0.588082	2.91428	1.38e-07	5.77e-06	0.510072	I	19	21106053	R	ZNF85	TSS200
cg16882226	0.0383737	0.53233	3.79413	1.38e-07	5.77e-06	0.493956	I	2	101034257	F	CHST10	TSS200	Island	chr2:101033606-101034296
cg21607030	0.147037	0.635004	2.11059	1.38e-07	5.77e-06	0.487968	II	6	133563532	R	EYA4	5'UTR	Island	chr6:133562086-133563586
cg11775528	0.0182101	0.491948	4.7557	1.38e-07	5.77e-06	0.473738	I	17	43298763	F	FMNL1	TSS1500	Island	chr17:43298725-43299640
cg11609001	0.0342031	0.496192	3.8587	1.38e-07	5.77e-06	0.461989	I	19	18901843	F	COMP	Body	Island	chr19:18899037-18902284
cg15205507	0.0416719	0.502652	3.59241	1.38e-07	5.77e-06	0.46098	II	19	54024323	R	ZNF331	1stExon	Island	chr19:54023868-54024560
cg07025949	0.0806018	0.537168	2.73649	1.38e-07	5.77e-06	0.456566	I	10	1778844	R	ADARB2	Body	Island	chr10:1778784-1780018
cg02621694	0.0966188	0.548646	2.5055	1.38e-07	5.77e-06	0.452027	II	4	81951472	F	BMP3	TSS1500	N_Shore	chr4:81951941-81952808
cg07655636	0.0617266	0.512618	3.05392	1.38e-07	5.77e-06	0.450891	I	19	22034418	F			Island	chr19:22034394-22034943
cg21126583	0.192697	0.628053	1.70455	1.38e-07	5.77e-06	0.435356	I	7	145813421	F	CNTNAP2	TSS200	Island	chr7:145813030-145814084
cg09271097	0.778045	0.351877	-1.14478	1.38e-07	5.77e-06	-0.426168	II	7	137620868	F	CREB3L2	Body
cg21678312	0.245547	0.670541	1.44933	1.38e-07	5.77e-06	0.424994	I	12	71314587	R	PTPRR	TSS200
cg17128767	0.869135	0.447779	-0.956795	1.38e-07	5.77e-06	-0.421356	II	4	72686016	R
cg00557947	0.217596	0.63697	1.54958	1.38e-07	5.77e-06	0.419375	I	10	102419245	F			Island	chr10:102419147-102419668
cg20103054	0.714615	0.298536	-1.25926	1.38e-07	5.77e-06	-0.416079	II	2	218620242	F	DIRC3	Body	N_Shore	chr2:218621279-218621498
cg09701880	0.610837	0.195958	-1.64025	1.38e-07	5.77e-06	-0.41488	II	2	112252254	F	LOC541471	Body
cg19236679	0.0638487	0.477554	2.90293	1.38e-07	5.77e-06	0.413705	I	10	118032330	F	GFRA1	5'UTR	Island	chr10:118030732-118034230
cg09605164	0.106006	0.51913	2.29195	1.38e-07	5.77e-06	0.413124	II	7	152622787	R			Island	chr7:152622343-152623305
cg11660826	0.10074	0.510286	2.34068	1.38e-07	5.77e-06	0.409547	I	6	150286508	F	ULBP1	Body	Island	chr6:150284682-150286515
cg06976395	0.0450552	0.454268	3.33378	1.38e-07	5.77e-06	0.409213	II	20	44936472	R			Island	chr20:44935932-44937310
cg15775138	0.0926122	0.495756	2.42036	1.38e-07	5.77e-06	0.403144	I	7	127744389	R			Island	chr7:127744194-127744554
cg09156097	0.263672	0.657628	1.31853	1.38e-07	5.77e-06	0.393955	I	5	138729283	F	LOC389333	1stExon	Island	chr5:138727710-138730911
cg15836635	0.273706	0.662362	1.27499	1.38e-07	5.77e-06	0.388656	I	8	57025662	F	MOS	1stExon	Island	chr8:57025546-57026543
cg10122865	0.0453594	0.629861	3.79556	1.46e-07	5.91e-06	0.584502	I	2	63284132	F	OTX1	3'UTR	Island	chr2:63283936-63284147
cg14650610	0.125085	0.672233	2.42606	1.46e-07	5.91e-06	0.547148	I	5	136834492	F	SPOCK1	5'UTR	Island	chr5:136834016-136835146
cg20567847	0.033319	0.572907	4.10388	1.46e-07	5.91e-06	0.539588	I	7	155167038	R			Island	chr7:155164557-155167854
cg13267264	0.130071	0.658308	2.33946	1.46e-07	5.91e-06	0.528237	I	8	70983600	F	PRDM14	TSS200	Island	chr8:70981873-70984888
cg00829961	0.081685	0.583769	2.83725	1.46e-07	5.91e-06	0.502084	I	8	25909326	R			Island	chr8:25909292-25909686
cg08194313	0.080485	0.579686	2.84848	1.46e-07	5.91e-06	0.499201	I	10	118032892	R	GFRA1	1stExon	Island	chr10:118030732-118034230
cg07790615	0.0817012	0.53912	2.72218	1.46e-07	5.91e-06	0.457419	I	1	237205174	R	RYR2	TSS1500	Island	chr1:237205126-237206644
cg19633231	0.0984148	0.553208	2.49087	1.46e-07	5.91e-06	0.454793	I	10	135139570	F	CALY	Body	Island	chr10:135138682-135139717
cg01328892	0.194328	0.635286	1.70891	1.46e-07	5.91e-06	0.440958	II	6	133562332	R	EYA4	TSS200	Island	chr6:133562086-133563586
cg06547386	0.0720135	0.512551	2.83136	1.46e-07	5.91e-06	0.440537	I	11	30607527	R	MPPED2	5'UTR	Island	chr11:30606004-30608128
cg13958426	0.221241	0.655968	1.56801	1.46e-07	5.91e-06	0.434727	II	1	169396637	F	C1orf114	1stExon	Island	chr1:169396621-169396869
cg22143569	0.020455	0.451659	4.46471	1.46e-07	5.91e-06	0.431204	I	6	11044541	F	ELOVL2	5'UTR	Island	chr6:11043913-11045206
cg09665904	0.177669	0.602304	1.7613	1.46e-07	5.91e-06	0.424636	II	X	113816090	R			Island	chrX:113816089-113816409
cg20078466	0.0233578	0.441917	4.2418	1.46e-07	5.91e-06	0.418559	I	7	50344331	R	IKZF1	TSS200	Island	chr7:50343757-50344519
cg02510802	0.821824	0.418188	-0.97468	1.46e-07	5.91e-06	-0.403637	I	20	31592147	R	SPAG4L	1stExon
cg05152589	0.235357	0.637178	1.43684	1.46e-07	5.91e-06	0.40182	II	3	85008678	F	CADM2	5'UTR	Island	chr3:85008284-85008837
cg18972849	0.240817	0.635042	1.39891	1.46e-07	5.91e-06	0.394225	I	4	134067789	F			N_Shore	chr4:134069162-134070442
cg01703205	0.595019	0.203023	-1.55129	1.46e-07	5.91e-06	-0.391996	II	7	142422236	F
cg05828191	0.794032	0.402326	-0.980833	1.46e-07	5.91e-06	-0.391706	I	16	75019382	R	WDR59	TSS1500	S_Shore	chr16:75018396-75019245
cg03151187	0.192726	0.584405	1.60042	1.46e-07	5.91e-06	0.391679	II	18	35146770	F	BRUNOL4	TSS1500	Island	chr18:35144907-35147628
cg07148197	0.143622	0.535063	1.89743	1.46e-07	5.91e-06	0.391441	I	11	122855292	R			Island	chr11:122854930-122855582
cg07821427	0.0368515	0.619169	4.07054	1.55e-07	6.08e-06	0.582318	I	16	77822419	R	VAT1L	TSS200	Island	chr16:77822375-77823134
cg03315869	0.0606773	0.588138	3.27693	1.55e-07	6.08e-06	0.527461	I	11	134146676	F	GLB1L3	Body	Island	chr11:134145559-134147180
cg17641904	0.186478	0.696098	1.90029	1.55e-07	6.08e-06	0.509621	I	9	111929547	F	C9orf4	1stExon	Island	chr9:111929197-111929587
cg06570167	0.0392279	0.543936	3.79349	1.55e-07	6.08e-06	0.504708	I	7	108095719	R	NRCAM	5'UTR	Island	chr7:108095401-108097206
cg03152033	0.0797571	0.57799	2.85736	1.55e-07	6.08e-06	0.498233	I	18	4453856	F			N_Shore	chr18:4453969-4455647
cg22128431	0.036518	0.521347	3.83557	1.55e-07	6.08e-06	0.484829	I	20	37434409	R	PPP1R16B	1stExon	Island	chr20:37434206-37435592
cg13980808	0.238766	0.713544	1.57941	1.55e-07	6.08e-06	0.474779	II	12	25101448	F	BCAT1	Body	N_Shore	chr12:25101607-25102073
cg03734437	0.102615	0.570024	2.47378	1.55e-07	6.08e-06	0.467408	I	8	97173526	R	GDF6	TSS1500	Island	chr8:97172634-97173880
cg05994094	0.0876678	0.54904	2.64679	1.55e-07	6.08e-06	0.461372	I	18	31020806	F	C18orf34	TSS200	Island	chr18:31020510-31020847
cg17767285	0.0587553	0.506919	3.10896	1.55e-07	6.08e-06	0.448164	I	6	84419202	R	SNAP91	TSS200	Island	chr6:84417597-84419378
cg02539855	0.113773	0.559683	2.29845	1.55e-07	6.08e-06	0.44591	I	8	144241434	R	LY6H	1stExon	Island	chr8:144240761-144242113
cg23944251	0.187981	0.626667	1.73711	1.55e-07	6.08e-06	0.438686	I	10	25464719	F	LOC100128811	Body	Island	chr10:25463756-25465639
cg19832521	0.235641	0.674093	1.51636	1.55e-07	6.08e-06	0.438452	II	14	27065974	F	NOVA1	Body	N_Shore	chr14:27066313-27066578
cg05384102	0.0904174	0.521434	2.52781	1.55e-07	6.08e-06	0.431017	I	6	84419329	F	SNAP91	TSS1500	Island	chr6:84417597-84419378
cg13382322	0.0864494	0.513042	2.56915	1.55e-07	6.08e-06	0.426593	I	18	35147090	R	BRUNOL4	TSS1500	Island	chr18:35144907-35147628
cg00752969	0.78679	0.362419	-1.11832	1.55e-07	6.08e-06	-0.424371	II	2	70311984	R			N_Shore	chr2:70313200-70315490
cg08800461	0.774214	0.353379	-1.13152	1.55e-07	6.08e-06	-0.420835	II	2	168570439	F			N_Shelf	chr2:168572549-168572834
cg20615879	0.198197	0.617074	1.63851	1.55e-07	6.08e-06	0.418878	I	10	102892391	R	TLX1NB	TSS1500	N_Shore	chr10:102893660-102895059
cg19308375	0.620201	0.204208	-1.60269	1.55e-07	6.08e-06	-0.415993	I	2	228324937	R
cg12528713	0.061952	0.469562	2.92209	1.55e-07	6.08e-06	0.40761	I	4	81187605	R	FGF5	TSS200	Island	chr4:81187494-81187913
cg02432280	0.220306	0.62404	1.50213	1.55e-07	6.08e-06	0.403734	II	7	152622368	R			Island	chr7:152622343-152623305
cg03880509	0.027247	0.430461	3.98171	1.55e-07	6.08e-06	0.403214	I	6	31548599	F	LTB	Body	Island	chr6:31548436-31549277
cg00947032	0.208021	0.610056	1.55221	1.55e-07	6.08e-06	0.402035	II	13	36919960	F	SPG20	5'UTR	Island	chr13:36919737-36921004
cg01759112	0.878028	0.478512	-0.875712	1.55e-07	6.08e-06	-0.399516	II	17	5980904	F	WSCD1	5'UTR
cg20159490	0.823501	0.426411	-0.949525	1.55e-07	6.08e-06	-0.39709	II	6	66493769	R			N_Shelf	chr6:66497675-66498033
cg10741025	0.16825	0.56424	1.7457	1.55e-07	6.08e-06	0.39599	I	14	37132665	F	PAX9	Body	Island	chr14:37131181-37132785
cg22678092	0.733883	0.339659	-1.11146	1.55e-07	6.08e-06	-0.394224	II	1	161691014	R	FCRLB	TSS1500
cg20725941	0.11685	0.509491	2.1244	1.55e-07	6.08e-06	0.392641	II	19	52900927	R	ZNF528	TSS200	N_Shore	chr19:52900955-52901158
cg14252602	0.0901581	0.639644	2.82674	1.65e-07	6.24e-06	0.549486	I	19	22018746	R	ZNF43	Body	Island	chr19:22018594-22018827
cg14343214	0.0456838	0.580944	3.66864	1.65e-07	6.24e-06	0.535261	I	6	133562056	R	EYA4	TSS1500	N_Shore	chr6:133562086-133563586
cg03257172	0.136909	0.661461	2.27244	1.65e-07	6.24e-06	0.524553	I	1	200010283	R	NR5A2	Body	N_Shore	chr1:200010625-200010832
cg04480386	0.14569	0.664964	2.19037	1.65e-07	6.24e-06	0.519274	II	5	22853134	F	CDH12	5'UTR
cg06936564	0.0872103	0.604029	2.79205	1.65e-07	6.24e-06	0.516819	I	19	40314927	F			Island	chr19:40314926-40315144
cg05306745	0.182745	0.693093	1.92322	1.65e-07	6.24e-06	0.510348	I	17	76921845	F	TIMP2	TSS1500	Island	chr17:76920684-76921961
cg06873806	0.0673116	0.577222	3.1002	1.65e-07	6.24e-06	0.509911	II	8	65492792	F	BHLHE22	TSS200	N_Shore	chr8:65492935-65494452
cg13251269	0.0853987	0.582328	2.76955	1.65e-07	6.24e-06	0.49693	I	7	112726538	R	GPR85	5'UTR
cg07455757	0.0621491	0.539146	3.11687	1.65e-07	6.24e-06	0.476997	I	16	54968985	R			N_Shore	chr16:54970301-54972846
cg01889143	0.103007	0.575342	2.48168	1.65e-07	6.24e-06	0.472336	I	5	134825791	R			Island	chr5:134825398-134826496
cg16366473	0.0946832	0.563784	2.57396	1.65e-07	6.24e-06	0.469101	I	3	192126849	R	FGF12	TSS200	Island	chr3:192125821-192127994
cg14063488	0.0745484	0.543363	2.86567	1.65e-07	6.24e-06	0.468815	II	4	154709878	R	SFRP2	1stExon	Island	chr4:154709512-154710827
cg08684639	0.0510819	0.513148	3.32849	1.65e-07	6.24e-06	0.462066	I	4	176987313	R	WDR17	5'UTR	Island	chr4:176986921-176987360
cg07036524	0.243049	0.701803	1.52982	1.65e-07	6.24e-06	0.458754	II	18	77557781	R			Island	chr18:77557780-77558948
cg07961994	0.16365	0.613603	1.90669	1.65e-07	6.24e-06	0.449953	II	4	93227195	F	GRID2	Body	S_Shore	chr4:93226348-93227007
cg17768491	0.0819058	0.528971	2.69115	1.65e-07	6.24e-06	0.447065	I	19	41018876	R	SPTBN4	Body	Island	chr19:41018525-41019486
cg08581937	0.0368431	0.462467	3.64988	1.65e-07	6.24e-06	0.425624	I	17	7555132	F	ATP1B2	Body	Island	chr17:7554139-7555338
cg14404418	0.659738	0.240514	-1.45577	1.65e-07	6.24e-06	-0.419224	II	1	85085337	F			N_Shore	chr1:85086321-85086766
cg03867465	0.195071	0.610596	1.64622	1.65e-07	6.24e-06	0.415525	I	4	183062301	F	MGC45800	Body	Island	chr4:183062278-183062481
cg01946574	0.105883	0.519385	2.29434	1.65e-07	6.24e-06	0.413503	II	18	7568186	F	PTPRM	Body	Island	chr18:7566557-7568830
cg20225749	0.0310762	0.441886	3.82979	1.65e-07	6.24e-06	0.410809	I	2	946127	R	SNTG2	TSS1500	Island	chr2:945686-946774
cg23081534	0.87681	0.46725	-0.908068	1.65e-07	6.24e-06	-0.40956	I	3	169540079	F	LRRIQ4	1stExon
cg16335762	0.333751	0.742061	1.15277	1.65e-07	6.24e-06	0.40831	II	16	66637919	R	CMTM3	TSS1500	N_Shore	chr16:66638254-66639561
cg04030615	0.186935	0.59491	1.67013	1.65e-07	6.24e-06	0.407975	I	1	229569902	F	ACTA1	TSS200	Island	chr1:229567206-229570684
cg04922681	0.109343	0.508151	2.2164	1.65e-07	6.24e-06	0.398808	I	13	43149234	R	TNFSF11	Body	Island	chr13:43148277-43149282
cg10512745	0.0727489	0.629595	3.11343	1.75e-07	6.42e-06	0.556846	I	1	50884480	R	DMRTA2	Body	Island	chr1:50884228-50891471
cg07994622	0.0855662	0.611411	2.83703	1.75e-07	6.42e-06	0.525845	II	20	4804052	R	RASSF2	5'UTR	Island	chr20:4803013-4804146
cg14640149	0.803517	0.29519	-1.44468	1.75e-07	6.42e-06	-0.508327	II	2	216546226	F
cg05633391	0.0512579	0.556355	3.44016	1.75e-07	6.42e-06	0.505097	I	2	11052558	R	KCNF1	1stExon	Island	chr2:11051858-11053476
cg23318812	0.08475	0.581046	2.77737	1.75e-07	6.42e-06	0.496296	I	12	66123127	F			Island	chr12:66122788-66123328
cg04689080	0.0388589	0.528965	3.76685	1.75e-07	6.42e-06	0.490106	I	22	46263207	F			Island	chr22:46262065-46263747
cg12035092	0.0741284	0.559378	2.91573	1.75e-07	6.42e-06	0.48525	I	2	149633226	R	KIF5C	1stExon	Island	chr2:149632682-149633882
cg00240432	0.0841536	0.540058	2.68202	1.75e-07	6.42e-06	0.455904	II	7	19157296	R	TWIST1	TSS200	Island	chr7:19156050-19158042
cg05716166	0.0750169	0.527306	2.81335	1.75e-07	6.42e-06	0.452289	I	8	85095498	R	RALYL	1stExon	N_Shore	chr8:85096759-85097247
cg02741216	0.0624309	0.503727	3.01231	1.75e-07	6.42e-06	0.441296	I	10	98945465	F	SLIT1	5'UTR	Island	chr10:98945062-98946239
cg14813603	0.152287	0.592156	1.95919	1.75e-07	6.42e-06	0.439869	II	13	103053482	F	FGF14	Body	S_Shore	chr13:103052361-103052944
cg00880018	0.10611	0.543428	2.35652	1.75e-07	6.42e-06	0.437317	II	13	43149171	R	TNFSF11	Body	Island	chr13:43148277-43149282
cg22065614	0.14377	0.579579	2.01124	1.75e-07	6.42e-06	0.435809	I	4	157997360	F	GLRB	1stExon	Island	chr4:157997166-157997686
cg14777772	0.0494255	0.479591	3.27848	1.75e-07	6.42e-06	0.430165	I	4	55098130	R	PDGFRA	5'UTR	Island	chr4:55096185-55100331
cg05600421	0.778193	0.350523	-1.15062	1.75e-07	6.42e-06	-0.42767	II	11	30597981	F	MPPED2	Body
cg00002719	0.131448	0.556765	2.08257	1.75e-07	6.42e-06	0.425316	I	1	169396706	F	C1orf114	TSS200	Island	chr1:169396621-169396869
cg15952370	0.750008	0.327382	-1.19593	1.75e-07	6.42e-06	-0.422626	II	11	124190997	R	OR8D2	TSS1500
cg18552861	0.0409034	0.461851	3.49714	1.75e-07	6.42e-06	0.420948	I	2	20865845	F	GDF7	TSS1500	Island	chr2:20865289-20867589
cg10143067	0.0855442	0.505696	2.56353	1.75e-07	6.42e-06	0.420151	II	10	118892423	R	VAX1	Body	Island	chr10:118892161-118892639
cg19115393	0.0697526	0.489165	2.81	1.75e-07	6.42e-06	0.419413	I	20	59829060	F	CDH4	Body	S_Shore	chr20:59826977-59828978
cg03304610	0.180665	0.58706	1.70019	1.75e-07	6.42e-06	0.406395	I	4	172734276	F	GALNTL6	TSS1500	Island	chr4:172733734-172735118
cg07143898	0.0681926	0.47113	2.78844	1.75e-07	6.42e-06	0.402937	II	10	98945300	R	SLIT1	1stExon	Island	chr10:98945062-98946239
cg00533364	0.199411	0.595519	1.57841	1.75e-07	6.42e-06	0.396108	II	19	54023893	F	ZNF331	TSS1500	Island	chr19:54023868-54024560
cg11897314	0.0443769	0.436949	3.29959	1.75e-07	6.42e-06	0.392572	II	5	119799832	R	PRR16	TSS200	Island	chr5:119799821-119800148
cg15573040	0.0400479	0.430648	3.42671	1.75e-07	6.42e-06	0.3906	I	15	92938295	R	ST8SIA2	Body	Island	chr15:92936677-92938521
cg07376029	0.694513	0.305134	-1.18656	1.75e-07	6.42e-06	-0.389379	II	4	72650992	R	GC	TSS1500
cg08696192	0.868837	0.479837	-0.856541	1.75e-07	6.42e-06	-0.389	II	17	38657310	R	TNS4	5'UTR
cg07976064	0.0679675	0.604777	3.15349	1.86e-07	6.6e-06	0.53681	I	11	120435056	R			Island	chr11:120434822-120435940
cg10362542	0.0316725	0.544091	4.10255	1.86e-07	6.6e-06	0.512419	I	17	77179709	R	HRNBP3	5'UTR	Island	chr17:77178828-77180229
cg05343073	0.0540647	0.561832	3.37738	1.86e-07	6.6e-06	0.507767	I	6	124124275	F	NKAIN2	TSS1500	Island	chr6:124124177-124125309
cg12865552	0.0487742	0.550959	3.49775	1.86e-07	6.6e-06	0.502185	I	17	77721631	F			Island	chr17:77721246-77722497
cg11514698	0.067764	0.568614	3.06886	1.86e-07	6.6e-06	0.50085	II	7	108095912	R	NRCAM	5'UTR	Island	chr7:108095401-108097206
cg12605662	0.102843	0.602814	2.55126	1.86e-07	6.6e-06	0.49997	I	18	56935199	R	RAX	3'UTR	Island	chr18:56934833-56936827
cg23405575	0.0753596	0.561747	2.89806	1.86e-07	6.6e-06	0.486387	I	3	11034281	R	SLC6A1	TSS200	N_Shore	chr3:11034446-11035384
cg02548132	0.360284	0.839892	1.22107	1.86e-07	6.6e-06	0.479608	I	8	6420242	R	ANGPT2	1stExon	N_Shelf	chr8:6424215-6424888
cg14017655	0.0307263	0.504502	4.03731	1.86e-07	6.6e-06	0.473776	I	6	133562193	R	EYA4	TSS1500	Island	chr6:133562086-133563586
cg14088357	0.108401	0.565857	2.38407	1.86e-07	6.6e-06	0.457457	I	19	46800338	R	HIF3A	TSS1500	Island	chr19:46800053-46800603
cg07003632	0.0318378	0.482477	3.92165	1.86e-07	6.6e-06	0.450639	I	14	100259329	R	EML1	TSS1500	Island	chr14:100259160-100259542
cg14409941	0.0640316	0.504573	2.97821	1.86e-07	6.6e-06	0.440541	I	5	178771781	F	ADAMTS2	Body	Island	chr5:178770724-178772794
cg00187686	0.766164	0.34883	-1.13513	1.86e-07	6.6e-06	-0.417334	II	11	59634218	R	TCN1	TSS200
cg11630404	0.125437	0.537599	2.09957	1.86e-07	6.6e-06	0.412162	II	4	113442346	F			N_Shore	chr4:113444181-113444389
cg09987889	0.512376	0.106317	-2.26884	1.86e-07	6.6e-06	-0.406059	II	7	100660909	F	MUC12	Body
cg19274341	0.616071	0.212696	-1.53431	1.86e-07	6.6e-06	-0.403375	II	1	8143891	R
cg13412834	0.674884	0.273742	-1.30182	1.86e-07	6.6e-06	-0.401142	II	9	132652770	R	FNBP1	3'UTR	S_Shore	chr9:132652350-132652715
cg19577779	0.313094	0.713724	1.18877	1.86e-07	6.6e-06	0.40063	II	13	88326635	R	SLITRK5	5'UTR	Island	chr13:88326600-88326919
cg02609279	0.63496	0.235329	-1.43199	1.86e-07	6.6e-06	-0.399631	II	2	182325952	F	ITGA4	Body	S_Shelf	chr2:182321761-182323029
cg15167956	0.185881	0.582303	1.64739	1.86e-07	6.6e-06	0.396422	II	13	36871948	R	C13orf38	1stExon	Island	chr13:36871667-36872059
cg06842954	0.242019	0.635811	1.39348	1.86e-07	6.6e-06	0.393792	I	4	111559066	R	PITX2	TSS1500	N_Shore	chr4:111560563-111560808
cg21039708	0.120007	0.747462	2.63888	1.97e-07	6.78e-06	0.627455	I	14	57278729	R	OTX2OS1	TSS1500	Island	chr14:57278709-57279116
cg00931644	0.275902	0.812535	1.55828	1.97e-07	6.78e-06	0.536633	I	13	77461368	F	KCTD12	TSS1500	S_Shore	chr13:77459322-77461099
cg16556906	0.0270603	0.562351	4.37722	1.97e-07	6.78e-06	0.53529	I	6	71666682	R	B3GAT2	1stExon	Island	chr6:71665360-71667132
cg18443378	0.0637892	0.554428	3.11962	1.97e-07	6.78e-06	0.490639	II	4	176986950	F	WDR17	TSS200	Island	chr4:176986921-176987360
cg22899100	0.174603	0.658913	1.91601	1.97e-07	6.78e-06	0.48431	II	10	23462237	R			Island	chr10:23462224-23463889
cg20299663	0.16253	0.644859	1.98828	1.97e-07	6.78e-06	0.482328	II	10	7451376	F	SFMBT2	5'UTR	Island	chr10:7449376-7455339
cg04578997	0.0469249	0.528612	3.49378	1.97e-07	6.78e-06	0.481687	II	12	104850759	R	CHST11	TSS200	Island	chr12:104850253-104852395
cg03803071	0.0901264	0.569161	2.65882	1.97e-07	6.78e-06	0.479035	II	19	22034523	R			Island	chr19:22034394-22034943
cg20844851	0.15585	0.632438	2.02076	1.97e-07	6.78e-06	0.476588	I	6	117591827	F	VGLL2	Body	Island	chr6:117591533-117592279
cg12248614	0.0678244	0.532617	2.97322	1.97e-07	6.78e-06	0.464793	I	19	41018880	R	SPTBN4	Body	Island	chr19:41018525-41019486
cg19047292	0.0728142	0.535586	2.87883	1.97e-07	6.78e-06	0.462771	I	16	56228442	R	DKFZP434H168	TSS200	S_Shelf	chr16:56224731-56224980
cg18479593	0.186071	0.64037	1.78305	1.97e-07	6.78e-06	0.454299	II	14	57265560	F			Island	chr14:57264638-57265561
cg01616178	0.0637076	0.51758	3.02224	1.97e-07	6.78e-06	0.453872	I	8	41755140	F	ANK1	TSS1500	Island	chr8:41753340-41755250
cg11354594	0.0833433	0.534304	2.68052	1.97e-07	6.78e-06	0.450961	II	4	184826704	R	STOX2	1stExon	Island	chr4:184826253-184828177
cg00556112	0.0939006	0.543974	2.53433	1.97e-07	6.78e-06	0.450074	II	11	637173	R	DRD4	TSS200	Island	chr11:636906-640628
cg17256532	0.0785734	0.516551	2.7168	1.97e-07	6.78e-06	0.437978	I	10	118031950	R	GFRA1	5'UTR	Island	chr10:118030732-118034230
cg06564900	0.208945	0.638044	1.61053	1.97e-07	6.78e-06	0.429099	II	2	164592568	R	FIGN	TSS200	N_Shore	chr2:164592917-164593511
cg05775895	0.0277326	0.44473	4.00327	1.97e-07	6.78e-06	0.416997	I	3	12838266	F	CAND2	1stExon	Island	chr3:12837992-12838359
cg16910830	0.176104	0.593071	1.75178	1.97e-07	6.78e-06	0.416967	II	7	145813437	F	CNTNAP2	TSS200	Island	chr7:145813030-145814084
cg12138695	0.606272	0.189809	-1.67541	1.97e-07	6.78e-06	-0.416463	II	3	149160934	R
cg08700032	0.0665885	0.47885	2.84623	1.97e-07	6.78e-06	0.412261	I	3	28616682	F			Island	chr3:28616663-28617970
cg09376854	0.0455289	0.45641	3.32548	1.97e-07	6.78e-06	0.410881	I	10	103535775	R	FGF8	1stExon	Island	chr10:103535636-103536505
cg09134593	0.191253	0.598487	1.64584	1.97e-07	6.78e-06	0.407235	II	11	130297528	F	ADAMTS8	1stExon	Island	chr11:130297401-130298517
cg22008625	0.046132	0.450127	3.28649	1.97e-07	6.78e-06	0.403995	I	8	10588386	F	SOX7	TSS1500	Island	chr8:10587304-10591109
cg20631104	0.141265	0.544068	1.94538	1.97e-07	6.78e-06	0.402803	II	4	81951446	R	BMP3	TSS1500	N_Shore	chr4:81951941-81952808
cg04279973	0.0676757	0.470268	2.79677	1.97e-07	6.78e-06	0.402593	II	16	23846968	R	PRKCB	TSS1500	Island	chr16:23846941-23848102
cg22276619	0.0423531	0.444579	3.3919	1.97e-07	6.78e-06	0.402226	I	8	21645332	R	GFRA2	Body	Island	chr8:21644908-21647845
cg08002883	0.213138	0.612395	1.52267	1.97e-07	6.78e-06	0.399257	I	3	192127457	R	FGF12	TSS1500	Island	chr3:192125821-192127994
cg11976671	0.837955	0.439609	-0.930653	1.97e-07	6.78e-06	-0.398346	II	6	102166512	R	GRIK2	Body
cg23934404	0.234266	0.62788	1.42234	1.97e-07	6.78e-06	0.393614	I	13	112758491	R			N_Shore	chr13:112758598-112760491
cg04300278	0.319342	0.71043	1.15359	1.97e-07	6.78e-06	0.391088	II	X	122318890	R	GRIA3	Body	Island	chrX:122318752-122319149
cg17965926	0.0716067	0.461346	2.68768	1.97e-07	6.78e-06	0.389739	II	8	140716970	R			Island	chr8:140714585-140718259
cg02043600	0.0676365	0.61819	3.19218	2.1e-07	6.97e-06	0.550553	I	16	31021933	R	STX1B	TSS200
cg13913015	0.0261821	0.562221	4.42449	2.1e-07	6.97e-06	0.536039	I	2	47797963	R	KCNK12	TSS1500	Island	chr2:47796923-47799166
cg23987444	0.156946	0.682849	2.1213	2.1e-07	6.97e-06	0.525904	I	10	50817810	R	SLC18A3	TSS1500	Island	chr10:50817601-50820356
cg11767984	0.0442522	0.56131	3.66498	2.1e-07	6.97e-06	0.517058	I	19	12203349	R	ZNF788	Body	Island	chr19:12203028-12203503
cg07559273	0.0480977	0.548601	3.51172	2.1e-07	6.97e-06	0.500503	I	14	27066404	R	NOVA1	Body	Island	chr14:27066313-27066578
cg20872937	0.0988358	0.595552	2.59112	2.1e-07	6.97e-06	0.496716	I	18	74961968	R	GALR1	TSS200	Island	chr18:74961556-74963822
cg01247522	0.0496085	0.545087	3.45783	2.1e-07	6.97e-06	0.495478	I	8	140716991	F			Island	chr8:140714585-140718259
cg11430157	0.0220091	0.50663	4.52476	2.1e-07	6.97e-06	0.484621	I	6	118228869	F	SLC35F1	5'UTR	Island	chr6:118228042-118229811
cg07914084	0.114898	0.595197	2.37301	2.1e-07	6.97e-06	0.480299	I	1	237205999	R	RYR2	Body	Island	chr1:237205126-237206644
cg04849842	0.201743	0.680255	1.75356	2.1e-07	6.97e-06	0.478512	II	8	140714610	F	KCNK9	Body	Island	chr8:140714585-140718259
cg09979256	0.0490718	0.527409	3.42596	2.1e-07	6.97e-06	0.478338	II	6	127440104	F	RSPO3	1stExon	Island	chr6:127439265-127441072
cg12510981	0.0371178	0.510858	3.78274	2.1e-07	6.97e-06	0.47374	I	20	37434260	F	PPP1R16B	TSS200	Island	chr20:37434206-37435592
cg20665459	0.0748464	0.545198	2.86478	2.1e-07	6.97e-06	0.470351	II	11	8041551	F			Island	chr11:8040409-8041558
cg17996830	0.806019	0.353683	-1.18836	2.1e-07	6.97e-06	-0.452336	II	11	78616440	R	ODZ4	Body	S_Shore	chr11:78614205-78614597
cg15100100	0.227023	0.678343	1.57918	2.1e-07	6.97e-06	0.45132	II	1	77332993	R	ST6GALNAC5	TSS200	N_Shore	chr1:77333111-77334534
cg07825347	0.0651423	0.502552	2.94761	2.1e-07	6.97e-06	0.437409	I	10	43600497	R	RET	Body	Island	chr10:43600146-43601165
cg14535068	0.0732273	0.496902	2.76251	2.1e-07	6.97e-06	0.423675	I	2	220416419	F	OBSL1	Body	N_Shore	chr2:220416863-220417869
cg21825879	0.189737	0.605083	1.67313	2.1e-07	6.97e-06	0.415346	II	11	91958458	R			Island	chr11:91957635-91960290
cg15259986	0.313969	0.728048	1.21341	2.1e-07	6.97e-06	0.414078	II	2	164592561	R	FIGN	TSS200	N_Shore	chr2:164592917-164593511
cg13952031	0.0558968	0.469635	3.0707	2.1e-07	6.97e-06	0.413738	I	9	101706041	R	COL15A1	TSS200	Island	chr9:101705907-101706682
cg02527472	0.144698	0.548925	1.92356	2.1e-07	6.97e-06	0.404227	II	11	27743348	F	BDNF	TSS1500	N_Shore	chr11:27743472-27744564
cg13711885	0.862162	0.459437	-0.908092	2.1e-07	6.97e-06	-0.402725	II	3	113821393	R			N_Shore	chr3:113822136-113822414
cg24080247	0.233048	0.635502	1.44727	2.1e-07	6.97e-06	0.402454	I	21	38082613	F	SIM2	Body	S_Shore	chr21:38079941-38081833
cg08675717	0.107033	0.507394	2.24505	2.1e-07	6.97e-06	0.400361	I	20	58180241	R	PHACTR3	Body	Island	chr20:58179808-58180787
cg00140889	0.81862	0.41886	-0.966724	2.1e-07	6.97e-06	-0.399759	II	12	47159659	F	SLC38A4	3'UTR
cg14716968	0.662207	0.26673	-1.3119	2.1e-07	6.97e-06	-0.395477	II	11	84635906	R	DLG2	TSS1500
cg01718116	0.151842	0.547183	1.84945	2.1e-07	6.97e-06	0.395341	I	2	115919829	R	DPP10	Body	Island	chr2:115918737-115920765
cg13687885	0.814746	0.42145	-0.950989	2.1e-07	6.97e-06	-0.393296	II	6	76112718	F	FILIP1	Body
cg04553632	0.838334	0.448051	-0.903861	2.1e-07	6.97e-06	-0.390283	I	10	134929181	F	GPR123	Body	S_Shelf	chr10:134925815-134926878
cg08996579	0.287612	0.677825	1.23679	2.1e-07	6.97e-06	0.390213	II	10	50817804	R	SLC18A3	TSS1500	Island	chr10:50817601-50820356
cg04599403	0.178172	0.5683	1.67338	2.1e-07	6.97e-06	0.390128	II	5	926793	F			Island	chr5:926586-927401
cg08808128	0.26748	0.656084	1.29445	2.1e-07	6.97e-06	0.388604	I	2	29338432	R	CLIP4	1stExon	Island	chr2:29337983-29338909
cg08769966	0.0408846	0.597677	3.86974	2.22e-07	7.16e-06	0.556793	I	15	92937735	R	ST8SIA2	Body	Island	chr15:92936677-92938521
cg09360501	0.0386033	0.579647	3.90838	2.22e-07	7.16e-06	0.541044	II	19	22018958	F	ZNF43	5'UTR	S_Shore	chr19:22018594-22018827
cg22365276	0.871707	0.340982	-1.35415	2.22e-07	7.16e-06	-0.530725	I	15	60688622	R	ANXA2	5'UTR	N_Shore	chr15:60689749-60690430
cg18323466	0.0867914	0.605515	2.80254	2.22e-07	7.16e-06	0.518723	I	1	101702602	R	S1PR1	1stExon	Island	chr1:101702445-101702745
cg12928379	0.0359783	0.550579	3.93575	2.22e-07	7.16e-06	0.514601	I	11	637175	R	DRD4	TSS200	Island	chr11:636906-640628
cg07663789	0.0888607	0.602721	2.76187	2.22e-07	7.16e-06	0.51386	II	5	32711429	F	NPR3	TSS1500	Island	chr5:32709910-32714450
cg12584684	0.108823	0.618192	2.50607	2.22e-07	7.16e-06	0.509369	II	4	96471105	R	UNC5C	TSS1500	S_Shore	chr4:96469456-96469667
cg00095976	0.0994185	0.60085	2.59542	2.22e-07	7.16e-06	0.501431	II	6	118228060	R	SLC35F1	TSS1500	Island	chr6:118228042-118229811
cg03059131	0.0612331	0.54554	3.1553	2.22e-07	7.16e-06	0.484307	I	15	60296996	F	FOXB1	5'UTR	Island	chr15:60296135-60298520
cg17373442	0.138785	0.619085	2.15728	2.22e-07	7.16e-06	0.4803	I	3	142839991	F	CHST2	Body	Island	chr3:142837885-142840838
cg07589773	0.0546679	0.527914	3.27154	2.22e-07	7.16e-06	0.473246	I	7	50343883	F	IKZF1	TSS1500	Island	chr7:50343757-50344519
cg06825142	0.061383	0.520035	3.0827	2.22e-07	7.16e-06	0.458652	II	11	637170	R	DRD4	TSS200	Island	chr11:636906-640628
cg00295794	0.155413	0.608653	1.96951	2.22e-07	7.16e-06	0.453239	I	13	100641409	F			Island	chr13:100641334-100642188
cg23121993	0.236182	0.688986	1.54457	2.22e-07	7.16e-06	0.452803	I	5	1883954	F	IRX4	TSS1500	Island	chr5:1881924-1887743
cg09734791	0.12194	0.57059	2.22628	2.22e-07	7.16e-06	0.448649	I	8	72756155	F	MSC	1stExon	Island	chr8:72755783-72756667
cg22370480	0.0929928	0.537458	2.53096	2.22e-07	7.16e-06	0.444465	II	2	70995607	F	ADD2	TSS1500	S_Shore	chr2:70994447-70995385
cg05283542	0.297896	0.736505	1.30589	2.22e-07	7.16e-06	0.438609	II	3	99357613	F	COL8A1	5'UTR
cg14772068	0.263531	0.696973	1.40313	2.22e-07	7.16e-06	0.433443	II	X	55479202	R	MAGEH1	1stExon
cg09239744	0.0934266	0.526382	2.49421	2.22e-07	7.16e-06	0.432955	I	16	10276580	F	GRIN2A	TSS1500	Island	chr16:10273943-10277424
cg14553600	0.0560927	0.486404	3.11627	2.22e-07	7.16e-06	0.430311	I	21	27011793	R	JAM2	1stExon	Island	chr21:27011624-27012398
cg07028533	0.128045	0.557973	2.12354	2.22e-07	7.16e-06	0.429928	II	7	145813439	F	CNTNAP2	TSS200	Island	chr7:145813030-145814084
cg14455998	0.112759	0.542637	2.26675	2.22e-07	7.16e-06	0.429878	II	7	133811808	R	LRGUK	TSS1500	N_Shore	chr7:133812005-133812233
cg19266910	0.0295131	0.452652	3.93897	2.22e-07	7.16e-06	0.423139	I	11	107462445	R	ELMOD1	5'UTR	Island	chr11:107461743-107462648
cg07529657	0.0960368	0.516571	2.42731	2.22e-07	7.16e-06	0.420535	II	13	93878969	F	GPC6	TSS200	N_Shore	chr13:93879245-93880877
cg08110874	0.0480929	0.465463	3.27477	2.22e-07	7.16e-06	0.41737	I	13	36704955	F	DCLK1	5'UTR	N_Shore	chr13:36705040-36705707
cg13690864	0.0525145	0.466973	3.15255	2.22e-07	7.16e-06	0.414458	I	10	100993938	F	HPSE2	Body	Island	chr10:100993820-100994188
cg07408114	0.0277446	0.433086	3.96437	2.22e-07	7.16e-06	0.405341	I	20	1875011	F	SIRPA	1stExon	Island	chr20:1874933-1875718
cg01471572	0.726441	0.324474	-1.16274	2.22e-07	7.16e-06	-0.401967	II	8	93620189	F
cg00765992	0.843643	0.443452	-0.927855	2.22e-07	7.16e-06	-0.400191	II	1	210462861	R			N_Shelf	chr1:210465709-210466212
cg04261192	0.181347	0.581041	1.67988	2.22e-07	7.16e-06	0.399694	II	11	20691341	R	NELL1	Body	Island	chr11:20690579-20691845
cg13464448	0.0489141	0.447652	3.19406	2.22e-07	7.16e-06	0.398738	I	11	130297513	F	ADAMTS8	1stExon	Island	chr11:130297401-130298517
cg00903242	0.253053	0.648938	1.35864	2.22e-07	7.16e-06	0.395885	II	3	238161	R	CHL1	TSS1500	N_Shore	chr3:238391-240140
cg03847716	0.0492447	0.439547	3.15798	2.22e-07	7.16e-06	0.390302	I	22	30938483	R			Island	chr22:30938016-30938645
cg20129213	0.0825116	0.642202	2.96036	2.36e-07	7.36e-06	0.559691	I	8	104512317	F	RIMS2	TSS1500	Island	chr8:104510870-104513913
cg13432708	0.0510876	0.605703	3.56756	2.36e-07	7.36e-06	0.554615	I	4	4388505	F	D4S234E	1stExon	Island	chr4:4387593-4389919
cg15424739	0.0304663	0.559693	4.19935	2.36e-07	7.36e-06	0.529227	I	19	18901666	F	COMP	Body	Island	chr19:18899037-18902284
cg23272632	0.0512443	0.579915	3.50038	2.36e-07	7.36e-06	0.528671	I	14	77737146	F	NGB	Body	Island	chr14:77736733-77737772
cg20800509	0.139887	0.668379	2.2564	2.36e-07	7.36e-06	0.528491	I	8	104513083	F	RIMS2	5'UTR	Island	chr8:104510870-104513913
cg17386265	0.247089	0.755861	1.61309	2.36e-07	7.36e-06	0.508773	I	X	137794000	F	FGF13	Body	Island	chrX:137793095-137794010
cg14123942	0.116107	0.620997	2.41914	2.36e-07	7.36e-06	0.504891	I	9	104500322	F	GRIN3A	5'UTR	Island	chr9:104499849-104501076
cg02966153	0.0349765	0.528738	3.91809	2.36e-07	7.36e-06	0.493761	I	19	1401767	F	GAMT	TSS1500	Island	chr19:1401092-1401784
cg16899351	0.0629307	0.530276	3.07491	2.36e-07	7.36e-06	0.467345	I	1	202679089	F	SYT2	5'UTR	Island	chr1:202678881-202679769
cg09740671	0.124202	0.586678	2.23988	2.36e-07	7.36e-06	0.462476	I	5	7396978	F	ADCY2	Body	Island	chr5:7394986-7397022
cg02667667	0.0764342	0.536853	2.81224	2.36e-07	7.36e-06	0.460418	I	16	56228505	R	DKFZP434H168	TSS200	S_Shelf	chr16:56224731-56224980
cg00966099	0.166574	0.621861	1.90042	2.36e-07	7.36e-06	0.455286	II	4	184718401	F			Island	chr4:184718263-184719754
cg21068911	0.0217386	0.470197	4.43493	2.36e-07	7.36e-06	0.448458	I	11	107462430	R	ELMOD1	5'UTR	Island	chr11:107461743-107462648
cg20409590	0.161259	0.608065	1.91484	2.36e-07	7.36e-06	0.446806	II	14	70655382	R	SLC8A3	5'UTR	Island	chr14:70655095-70656077
cg10027639	0.786036	0.344531	-1.18996	2.36e-07	7.36e-06	-0.441505	II	11	23501632	F
cg05245861	0.0932036	0.530861	2.50988	2.36e-07	7.36e-06	0.437657	II	18	31020511	R	C18orf34	TSS1500	Island	chr18:31020510-31020847
cg16918905	0.117983	0.543981	2.20498	2.36e-07	7.36e-06	0.425998	I	2	220361609	R			Island	chr2:220361462-220363254
cg14667871	0.0594717	0.477955	3.0066	2.36e-07	7.36e-06	0.418483	I	5	15500833	R	FBXL7	Body	Island	chr5:15500076-15500923
cg14705695	0.732112	0.319804	-1.19488	2.36e-07	7.36e-06	-0.412308	II	11	88911467	F	TYR	1stExon
cg18414754	0.210191	0.621991	1.56519	2.36e-07	7.36e-06	0.4118	II	3	138668832	F	C3orf72	Body	Island	chr3:138668635-138669323
cg05021638	0.138721	0.54599	1.97669	2.36e-07	7.36e-06	0.407269	II	8	21647026	R	GFRA2	TSS1500	Island	chr8:21644908-21647845
cg14289246	0.103473	0.503143	2.28171	2.36e-07	7.36e-06	0.39967	I	4	154710475	R	SFRP2	TSS1500	Island	chr4:154709512-154710827
cg05135549	0.284917	0.683751	1.26293	2.36e-07	7.36e-06	0.398834	I	22	17850690	R			Island	chr22:17849474-17850733
cg15031661	0.300943	0.699417	1.21666	2.36e-07	7.36e-06	0.398474	I	1	240256603	F	FMN2	1stExon	Island	chr1:240254959-240257063
cg22669623	0.0669437	0.463723	2.79225	2.36e-07	7.36e-06	0.39678	I	22	46263165	F			Island	chr22:46262065-46263747
cg16919517	0.0590651	0.628453	3.41143	2.5e-07	7.58e-06	0.569388	I	20	61050914	R	GATA5	5'UTR	Island	chr20:61049361-61051897
cg01134282	0.117398	0.61273	2.38385	2.5e-07	7.58e-06	0.495332	II	8	85094904	R	RALYL	TSS1500	N_Shore	chr8:85096759-85097247
cg09486902	0.0987543	0.558409	2.49941	2.5e-07	7.58e-06	0.459655	I	12	65219478	F			S_Shore	chr12:65218245-65219143
cg16488737	0.259131	0.705931	1.44584	2.5e-07	7.58e-06	0.4468	II	11	132934224	R	OPCML	Body	Island	chr11:132934059-132934291
cg04475027	0.110419	0.556097	2.33235	2.5e-07	7.58e-06	0.445678	I	12	128752040	R	TMEM132C	Body	Island	chr12:128751041-128753151
cg22841810	0.0584509	0.503178	3.10577	2.5e-07	7.58e-06	0.444728	I	8	25902284	F	EBF2	1stExon	Island	chr8:25900562-25905842
cg03535663	0.079248	0.521064	2.71701	2.5e-07	7.58e-06	0.441816	II	15	48937856	F	FBN1	5'UTR	Island	chr15:48936810-48938577
cg14059768	0.124482	0.563426	2.17829	2.5e-07	7.58e-06	0.438945	I	22	32571896	R			Island	chr22:32571858-32572525
cg18945335	0.080959	0.511603	2.65976	2.5e-07	7.58e-06	0.430644	I	14	33403110	R			Island	chr14:33402094-33404079
cg10008757	0.189838	0.618203	1.70331	2.5e-07	7.58e-06	0.428365	II	10	8097183	F	GATA3	5'UTR	Island	chr10:8091374-8098329
cg20168412	0.0855646	0.513774	2.58605	2.5e-07	7.58e-06	0.428209	I	3	13324132	F			Island	chr3:13323438-13324929
cg13320291	0.242784	0.664426	1.45243	2.5e-07	7.58e-06	0.421642	I	10	118030970	F	GFRA1	Body	Island	chr10:118030732-118034230
cg14961690	0.867252	0.44619	-0.958794	2.5e-07	7.58e-06	-0.421062	II	11	103572029	F
cg16281534	0.690676	0.272219	-1.34324	2.5e-07	7.58e-06	-0.418457	II	5	17224860	F	BASP1	5'UTR
cg19883384	0.0585813	0.476171	3.02297	2.5e-07	7.58e-06	0.41759	I	8	25905478	R			Island	chr8:25900562-25905842
cg20655070	0.130704	0.543349	2.05558	2.5e-07	7.58e-06	0.412645	I	19	40315011	R			Island	chr19:40314926-40315144
cg12296772	0.318886	0.727641	1.19019	2.5e-07	7.58e-06	0.408755	I	8	17271067	F	MTMR7	TSS200	Island	chr8:17270603-17271120
cg15712559	0.261839	0.66246	1.33915	2.5e-07	7.58e-06	0.400621	I	20	58180616	F	PHACTR3	Body	Island	chr20:58179808-58180787
cg07752026	0.0524692	0.450786	3.1029	2.5e-07	7.58e-06	0.398317	I	19	3786483	F	MATK	Body	Island	chr19:3785511-3786653
cg22280038	0.23436	0.63157	1.43022	2.5e-07	7.58e-06	0.39721	I	7	79083408	R	MAGI2	TSS1500	Island	chr7:79082948-79083850
cg22560979	0.132594	0.525083	1.98553	2.5e-07	7.58e-06	0.392488	II	5	10565263	F	ANKRD33B	Body	Island	chr5:10562816-10565680
cg22941315	0.813032	0.420609	-0.950831	2.5e-07	7.58e-06	-0.392422	II	1	175511259	F	TNR	5'UTR
cg15477040	0.430719	0.819474	0.927949	2.5e-07	7.58e-06	0.388754	II	17	4124222	F	ANKFY1	Body	N_Shore	chr17:4125261-4125563
cg18456523	0.0305618	0.661089	4.43505	2.66e-07	7.83e-06	0.630527	I	5	54516805	F			Island	chr5:54516267-54516919
cg15160198	0.0560285	0.578378	3.36778	2.66e-07	7.83e-06	0.52235	I	8	65711369	F	CYP7B1	TSS200	Island	chr8:65710990-65711722
cg00469207	0.0565586	0.561075	3.31038	2.66e-07	7.83e-06	0.504517	I	7	152622455	R			Island	chr7:152622343-152623305
cg15146859	0.0464606	0.550141	3.56572	2.66e-07	7.83e-06	0.50368	I	18	74961737	F	GALR1	TSS1500	Island	chr18:74961556-74963822
cg08382226	0.0679528	0.568767	3.06523	2.66e-07	7.83e-06	0.500815	II	6	108440339	R			Island	chr6:108437998-108441208
cg09591286	0.145975	0.641192	2.13504	2.66e-07	7.83e-06	0.495217	II	7	88388244	F	ZNF804B	TSS1500	N_Shore	chr7:88388488-88389283
cg06995920	0.131369	0.624232	2.24846	2.66e-07	7.83e-06	0.492863	II	12	64062544	F	DPY19L2	TSS200	Island	chr12:64061836-64062774
cg22583065	0.132956	0.599192	2.17207	2.66e-07	7.83e-06	0.466236	I	13	103052828	F	FGF14	Body	Island	chr13:103052361-103052944
cg20568196	0.0196397	0.483553	4.62183	2.66e-07	7.83e-06	0.463913	I	17	45811015	F	TBX21	1stExon	Island	chr17:45810589-45811388
cg21656726	0.0468033	0.507845	3.43971	2.66e-07	7.83e-06	0.461042	I	20	37434262	F	PPP1R16B	TSS200	Island	chr20:37434206-37435592
cg02895639	0.194566	0.650542	1.74138	2.66e-07	7.83e-06	0.455975	I	22	48970993	R	FAM19A5	Body	Island	chr22:48970857-48972947
cg06744574	0.0388814	0.486674	3.6458	2.66e-07	7.83e-06	0.447793	I	1	49242359	F	BEND5	1stExon	N_Shore	chr1:49242371-49242810
cg11334818	0.268166	0.714695	1.4142	2.66e-07	7.83e-06	0.446529	II	11	18813191	R	PTPN5	1stExon	Island	chr11:18812572-18814079
cg09998133	0.0991554	0.541714	2.44977	2.66e-07	7.83e-06	0.442558	I	7	142494595	R			Island	chr7:142494563-142495248
cg19507206	0.17106	0.607989	1.82954	2.66e-07	7.83e-06	0.436929	II	10	103044008	R			Island	chr10:103043990-103044480
cg08302913	0.297223	0.723397	1.28324	2.66e-07	7.83e-06	0.426173	II	2	182548786	R			Island	chr2:182547873-182549177
cg05829782	0.122002	0.543987	2.15667	2.66e-07	7.83e-06	0.421985	II	14	74707911	F	VSX2	Body	Island	chr14:74706188-74708192
cg15927720	0.200198	0.620278	1.63149	2.66e-07	7.83e-06	0.42008	I	5	168728149	F	SLIT3	TSS200	Island	chr5:168727429-168728275
cg20298273	0.167187	0.586383	1.81038	2.66e-07	7.83e-06	0.419196	I	1	156897330	F	C1orf92	Body	Island	chr1:156897199-156897796
cg13265789	0.209534	0.622666	1.57127	2.66e-07	7.83e-06	0.413131	II	4	96470584	R	UNC5C	TSS1500	Island	chr4:96469859-96470994
cg05176349	0.120776	0.531275	2.13712	2.66e-07	7.83e-06	0.410498	I	5	82767617	R	VCAN	1stExon	N_Shore	chr5:82768387-82769268
cg09746736	0.215952	0.625443	1.53417	2.66e-07	7.83e-06	0.409491	I	16	55690130	R	SLC6A2	TSS1500	Island	chr16:55689598-55690895
cg21336434	0.81233	0.40536	-1.00286	2.66e-07	7.83e-06	-0.406971	II	7	54271282	F	HPVC1	TSS1500
cg20931042	0.0464622	0.45238	3.2834	2.66e-07	7.83e-06	0.405917	I	11	637162	R	DRD4	TSS200	Island	chr11:636906-640628
cg03410436	0.115095	0.519588	2.17455	2.66e-07	7.83e-06	0.404493	I	10	1779904	R	ADARB2	TSS200	Island	chr10:1778784-1780018
cg12841273	0.0329646	0.436291	3.7263	2.66e-07	7.83e-06	0.403327	I	11	79151188	R	ODZ4	5'UTR	Island	chr11:79148358-79152200
cg00908733	0.209643	0.604984	1.52896	2.66e-07	7.83e-06	0.395341	II	19	51071294	R	LRRC4B	1stExon	S_Shore	chr19:51069359-51069600
cg10566121	0.135645	0.705963	2.37976	2.82e-07	8.06e-06	0.570318	I	11	30606026	F	MPPED2	5'UTR	Island	chr11:30606004-30608128
cg02484469	0.168631	0.671544	1.99361	2.82e-07	8.06e-06	0.502913	I	20	61051036	R	GATA5	TSS200	Island	chr20:61049361-61051897
cg14409023	0.0693929	0.56746	3.03166	2.82e-07	8.06e-06	0.498067	I	14	57283436	R	OTX2OS1	Body	N_Shore	chr14:57283967-57284558
cg14649650	0.0783163	0.570269	2.86426	2.82e-07	8.06e-06	0.491952	I	10	13933996	F	FRMD4A	Body	Island	chr10:13933482-13934184
cg00498691	0.171421	0.662001	1.94929	2.82e-07	8.06e-06	0.490581	II	19	40315143	F			Island	chr19:40314926-40315144
cg20072442	0.0445958	0.517212	3.53578	2.82e-07	8.06e-06	0.472616	I	2	80530255	R	CTNNA2	Body	Island	chr2:80529677-80530846
cg00017221	0.0673703	0.531147	2.97893	2.82e-07	8.06e-06	0.463777	I	1	149719536	R			Island	chr1:149719314-149719640
cg04977834	0.162152	0.621404	1.93818	2.82e-07	8.06e-06	0.459252	II	17	70114623	F			N_Shore	chr17:70116274-70119998
cg18772588	0.067458	0.525715	2.96222	2.82e-07	8.06e-06	0.458257	I	20	61809932	R	MIR124-3	Body	Island	chr20:61806254-61810867
cg17398252	0.0144653	0.471636	5.027	2.82e-07	8.06e-06	0.45717	I	6	105585179	F	BVES	TSS1500	Island	chr6:105584148-105585621
cg09492451	0.144805	0.599684	2.05009	2.82e-07	8.06e-06	0.454879	I	16	54967389	R	IRX5	Body	Island	chr16:54962422-54967805
cg14923157	0.176404	0.609985	1.78989	2.82e-07	8.06e-06	0.433581	I	19	17138063	F	CPAMD8	TSS1500
cg11236727	0.279366	0.712137	1.35	2.82e-07	8.06e-06	0.432771	II	2	119609592	R			N_Shore	chr2:119611296-119611881
cg03723506	0.0910204	0.514479	2.49885	2.82e-07	8.06e-06	0.423458	II	5	38557143	F	LIFR	TSS1500	Island	chr5:38556222-38557563
cg13975523	0.0924788	0.512055	2.46911	2.82e-07	8.06e-06	0.419576	II	13	43148684	R	TNFSF11	Body	Island	chr13:43148277-43149282
cg09553380	0.0933382	0.509347	2.44811	2.82e-07	8.06e-06	0.416008	II	2	207308829	R	ADAM23	Body	Island	chr2:207308266-207308907
cg11632238	0.131266	0.546496	2.05772	2.82e-07	8.06e-06	0.41523	II	3	44040539	F			Island	chr3:44036407-44041104
cg07832473	0.122309	0.53467	2.12812	2.82e-07	8.06e-06	0.412361	I	5	33936253	F	RXFP3	TSS1500	Island	chr5:33936168-33938309
cg02079933	0.0187963	0.426297	4.50333	2.82e-07	8.06e-06	0.4075	I	1	167599631	R	RCSD1	5'UTR	Island	chr1:167599464-167599839
cg04075726	0.811026	0.409006	-0.987626	2.82e-07	8.06e-06	-0.40202	II	2	69499425	R
cg00281551	0.294532	0.695843	1.24034	2.82e-07	8.06e-06	0.401311	II	4	41884566	F			Island	chr4:41883492-41884570
cg05178576	0.103507	0.498199	2.26699	2.82e-07	8.06e-06	0.394692	I	16	77468486	F	ADAMTS18	Body	Island	chr16:77468309-77469074
cg13004587	0.220952	0.611892	1.46954	2.82e-07	8.06e-06	0.39094	I	5	180017349	R	SCGB3A1	Body	Island	chr5:180017099-180019062
cg03577157	0.669039	0.27889	-1.26239	2.82e-07	8.06e-06	-0.390149	II	5	80716263	F	RNU5E	Body
cg03424727	0.0567796	0.446573	2.97545	2.82e-07	8.06e-06	0.389793	II	2	145277646	R	ZEB2	Body	S_Shelf	chr2:145273456-145275378
cg18947951	0.131642	0.520887	1.98436	2.82e-07	8.06e-06	0.389246	II	2	63285739	F			N_Shore	chr2:63285949-63287097
cg04455164	0.0712769	0.654992	3.19997	2.99e-07	8.31e-06	0.583715	II	12	64062564	F	DPY19L2	TSS1500	Island	chr12:64061836-64062774
cg08574592	0.0705618	0.591129	3.06651	2.99e-07	8.31e-06	0.520567	II	15	61520873	R	RORA	Body	Island	chr15:61520423-61521716
cg06728579	0.0405317	0.560679	3.79005	2.99e-07	8.31e-06	0.520148	I	16	56224901	R	GNAO1	TSS1500	Island	chr16:56224731-56224980
cg20150591	0.141789	0.644583	2.18462	2.99e-07	8.31e-06	0.502794	II	7	3341694	F	SDK1	Body	Island	chr7:3341450-3341733
cg16532755	0.0252055	0.501096	4.31327	2.99e-07	8.31e-06	0.475891	I	21	27011482	R	JAM2	TSS200	N_Shore	chr21:27011624-27012398
cg07078225	0.0523437	0.524976	3.32616	2.99e-07	8.31e-06	0.472632	I	12	52652377	R			Island	chr12:52652018-52652743
cg15476528	0.0333029	0.504144	3.92012	2.99e-07	8.31e-06	0.470841	I	14	23821596	F	SLC22A17	TSS200	Island	chr14:23821087-23822106
cg15540138	0.169202	0.608854	1.84735	2.99e-07	8.31e-06	0.439651	II	4	166795622	R	TLL1	Body	S_Shore	chr4:166794545-166795341
cg12652174	0.124681	0.557013	2.15947	2.99e-07	8.31e-06	0.432332	I	7	142494773	R			Island	chr7:142494563-142495248
cg10634922	0.0971812	0.518425	2.41539	2.99e-07	8.31e-06	0.421244	II	2	142888052	R	LRP1B	Body	Island	chr2:142887724-142888553
cg18794404	0.126831	0.54552	2.10472	2.99e-07	8.31e-06	0.418688	I	10	22542024	F			Island	chr10:22540707-22542739
cg19127283	0.075987	0.488946	2.68585	2.99e-07	8.31e-06	0.412959	I	3	32859407	R	TRIM71	TSS200	Island	chr3:32858194-32860506
cg17334646	0.256179	0.666207	1.37881	2.99e-07	8.31e-06	0.410027	I	16	32127659	F			Island	chr16:32126914-32128143
cg14738806	0.298398	0.707356	1.2452	2.99e-07	8.31e-06	0.408959	II	12	115102713	R			Island	chr12:115102687-115103982
cg16356837	0.12968	0.538542	2.0541	2.99e-07	8.31e-06	0.408862	I	12	54393445	F	HOXC9	TSS1500	Island	chr12:54393374-54394648
cg12825804	0.0560919	0.455349	3.02111	2.99e-07	8.31e-06	0.399258	I	14	77227570	F	VASH1	TSS1500	Island	chr14:77227569-77228691
cg17331296	0.288698	0.678749	1.23332	2.99e-07	8.31e-06	0.390051	I	8	41754181	R	ANK1	1stExon	Island	chr8:41753340-41755250
cg20804555	0.156826	0.545511	1.79845	2.99e-07	8.31e-06	0.388685	II	14	95235869	R	GSC	Body	Island	chr14:95234612-95236569
cg12664464	0.0960127	0.642491	2.74238	3.17e-07	8.58e-06	0.546478	I	20	61051021	R	GATA5	1stExon	Island	chr20:61049361-61051897
cg01043019	0.0982023	0.638547	2.70096	3.17e-07	8.58e-06	0.540345	I	6	127440510	F	RSPO3	Body	Island	chr6:127439265-127441072
cg14421860	0.125321	0.624218	2.31642	3.17e-07	8.58e-06	0.498897	I	1	101004934	F	GPR88	Body	Island	chr1:101004471-101005885
cg08234308	0.177749	0.659081	1.89062	3.17e-07	8.58e-06	0.481332	I	1	65991176	F	LEPR	5'UTR	Island	chr1:65991001-65991811
cg04242021	0.0913919	0.572537	2.64723	3.17e-07	8.58e-06	0.481145	I	8	121137288	F	COL14A1	TSS200	Island	chr8:121137099-121137778
cg24152605	0.0895453	0.564791	2.65703	3.17e-07	8.58e-06	0.475246	I	19	57050359	R	ZFP28	1stExon	Island	chr19:57049675-57050646
cg15245095	0.0332204	0.492207	3.88913	3.17e-07	8.58e-06	0.458987	I	12	79258438	R	SYT1	5'UTR
cg06299833	0.123144	0.577295	2.22896	3.17e-07	8.58e-06	0.45415	II	10	126136709	F	NKX1-2	Body	Island	chr10:126135809-126138896
cg12666279	0.16505	0.608699	1.88283	3.17e-07	8.58e-06	0.443649	II	2	115918745	R	DPP10	TSS1500	Island	chr2:115918737-115920765
cg04062190	0.811299	0.368852	-1.13719	3.17e-07	8.58e-06	-0.442447	II	7	86413438	R	GRM3	Body	N_Shelf	chr7:86415620-86416112
cg19254906	0.127325	0.566202	2.1528	3.17e-07	8.58e-06	0.438877	I	1	43251253	F			S_Shore	chr1:43250762-43251082
cg18411500	0.193285	0.631819	1.70878	3.17e-07	8.58e-06	0.438534	II	11	19367556	R			Island	chr11:19366653-19368234
cg09508770	0.0219297	0.448029	4.35263	3.17e-07	8.58e-06	0.426099	I	1	107684255	F	NTNG1	5'UTR	Island	chr1:107682889-107684463
cg11338643	0.209535	0.631487	1.59156	3.17e-07	8.58e-06	0.421952	I	6	166580983	F	T	Body	Island	chr6:166579973-166583423
cg10784386	0.170068	0.591387	1.798	3.17e-07	8.58e-06	0.42132	I	5	79330943	F	THBS4	TSS200	Island	chr5:79330928-79331488
cg14201291	0.403011	0.822503	1.0292	3.17e-07	8.58e-06	0.419492	I	1	208274624	F	PLXNA2	Body
cg07600533	0.309099	0.717294	1.2145	3.17e-07	8.58e-06	0.408195	I	22	50986031	F	KLHDC7B	TSS1500	Island	chr22:50984972-50988141
cg15531403	0.208649	0.615639	1.56101	3.17e-07	8.58e-06	0.40699	I	8	53852184	R	NPBWR1	TSS1500	Island	chr8:53851701-53854426
cg08264266	0.807176	0.4089	-0.981134	3.17e-07	8.58e-06	-0.398276	II	6	124288527	F	NKAIN2	Body
cg06651311	0.12628	0.520523	2.04334	3.17e-07	8.58e-06	0.394244	I	4	37246230	F	KIAA1239	TSS1500	Island	chr4:37245250-37246979
cg23912454	0.13086	0.523031	1.99888	3.17e-07	8.58e-06	0.392172	II	4	156588387	R	GUCY1A3	5'UTR	Island	chr4:156588297-156589292
cg02108033	0.136788	0.526913	1.94562	3.17e-07	8.58e-06	0.390125	I	4	17783294	R	FAM184B	TSS200	Island	chr4:17782642-17783624
cg05067125	0.677725	0.288539	-1.23193	3.17e-07	8.58e-06	-0.389186	II	5	76146148	R	S100Z	5'UTR
cg05621343	0.0695412	0.62914	3.17744	3.36e-07	8.86e-06	0.559598	I	11	134146253	F	GLB1L3	TSS200	Island	chr11:134145559-134147180
cg05527869	0.0661894	0.623213	3.23505	3.36e-07	8.86e-06	0.557023	I	17	35294476	R	LHX1	TSS200	Island	chr17:35291899-35300875
cg02979001	0.0844899	0.630898	2.90056	3.36e-07	8.86e-06	0.546408	I	14	105310421	F			Island	chr14:105309690-105310500
cg12926938	0.0869675	0.585324	2.75069	3.36e-07	8.86e-06	0.498357	I	8	93114150	R			Island	chr8:93114056-93115979
cg17470837	0.0216425	0.515788	4.57483	3.36e-07	8.86e-06	0.494145	I	4	6201430	R	JAKMIP1	5'UTR	Island	chr4:6200912-6202724
cg01090834	0.106827	0.565534	2.40433	3.36e-07	8.86e-06	0.458707	II	21	38081193	R	SIM2	Body	Island	chr21:38079941-38081833
cg09011883	0.0672541	0.525911	2.96713	3.36e-07	8.86e-06	0.458657	II	1	98519661	F			Island	chr1:98519001-98519983
cg08492619	0.0940166	0.549352	2.54674	3.36e-07	8.86e-06	0.455335	I	13	88324193	F	SLITRK5	TSS1500	Island	chr13:88323569-88324640
cg08439930	0.200606	0.653307	1.70339	3.36e-07	8.86e-06	0.452701	I	16	51185060	R	SALL1	TSS1500	Island	chr16:51183699-51188763
cg03561455	0.154143	0.605723	1.97439	3.36e-07	8.86e-06	0.45158	II	18	70210433	F	CBLN2	5'UTR	Island	chr18:70208974-70211790
cg08856529	0.278657	0.7245	1.37849	3.36e-07	8.86e-06	0.445843	II	8	140714586	R	KCNK9	Body	Island	chr8:140714585-140718259
cg24164873	0.0387638	0.483653	3.64119	3.36e-07	8.86e-06	0.444889	I	5	32711151	R	NPR3	TSS1500	Island	chr5:32709910-32714450
cg23685759	0.10454	0.541934	2.37406	3.36e-07	8.86e-06	0.437394	I	10	98945131	F	SLIT1	Body	Island	chr10:98945062-98946239
cg19356117	0.0996584	0.534177	2.42226	3.36e-07	8.86e-06	0.434519	I	13	23734304	R			Island	chr13:23733808-23734816
cg19157580	0.0671088	0.487988	2.86227	3.36e-07	8.86e-06	0.420879	II	20	62733901	R			Island	chr20:62733463-62734322
cg22675486	0.128967	0.547735	2.08648	3.36e-07	8.86e-06	0.418768	II	1	165414544	F	RXRG	TSS200
cg23218760	0.124626	0.543066	2.12352	3.36e-07	8.86e-06	0.41844	II	8	16884364	R	EFHA2	TSS1500	Island	chr8:16884363-16885339
cg19535896	0.201459	0.613557	1.60671	3.36e-07	8.86e-06	0.412098	I	2	187713876	R	ZSWIM2	1stExon	Island	chr2:187713846-187714069
cg12382557	0.930418	0.522529	-0.832367	3.36e-07	8.86e-06	-0.407888	II	4	1332964	R	MAEA	3'UTR	N_Shore	chr4:1333378-1333676
cg05161082	0.0764602	0.477403	2.64243	3.36e-07	8.86e-06	0.400942	II	12	21680409	R	C12orf39	Body	Island	chr12:21680408-21680982
cg21688264	0.0650024	0.46273	2.83161	3.36e-07	8.86e-06	0.397728	I	6	84418724	F	SNAP91	Body	Island	chr6:84417597-84419378
cg12865888	0.437239	0.833757	0.931205	3.36e-07	8.86e-06	0.396518	I	8	141220177	R	TRAPPC9	Body
cg10501210	0.253874	0.79648	1.64953	3.56e-07	9.14e-06	0.542606	I	1	207997020	F
cg21583226	0.0594274	0.541933	3.18891	3.56e-07	9.14e-06	0.482505	I	2	31360693	F	GALNT14	Body	Island	chr2:31360321-31361821
cg16482474	0.100611	0.572179	2.50767	3.56e-07	9.14e-06	0.471567	I	7	151107637	R	WDR86	TSS1500	Island	chr7:151106244-151107808
cg10363246	0.0531733	0.491048	3.20709	3.56e-07	9.14e-06	0.437874	I	12	5019482	R	KCNA1	5'UTR	Island	chr12:5018585-5021171
cg09563405	0.296373	0.730647	1.30176	3.56e-07	9.14e-06	0.434274	I	16	32127656	F			Island	chr16:32126914-32128143
cg06716684	0.0209388	0.448555	4.42103	3.56e-07	9.14e-06	0.427616	I	21	27011480	R	JAM2	TSS200	N_Shore	chr21:27011624-27012398
cg17094144	0.0646334	0.486905	2.91329	3.56e-07	9.14e-06	0.422271	II	6	69345882	R	BAI3	1stExon	S_Shore	chr6:69345216-69345483
cg03011535	0.045421	0.46119	3.34393	3.56e-07	9.14e-06	0.415768	I	20	42544794	R	TOX2	5'UTR	Island	chr20:42543097-42545137
cg00800229	0.169936	0.581508	1.77481	3.56e-07	9.14e-06	0.411572	I	14	22004993	F	SALL2	1stExon
cg21604803	0.130725	0.538956	2.04363	3.56e-07	9.14e-06	0.408231	II	19	50194662	R	CPT1C	5'UTR	Island	chr19:50193020-50194798
cg14831174	0.215467	0.623049	1.53188	3.56e-07	9.14e-06	0.407581	II	20	61050885	R	GATA5	5'UTR	Island	chr20:61049361-61051897
cg02245020	0.200363	0.596595	1.57414	3.56e-07	9.14e-06	0.396233	II	7	143580147	R	FAM115A	5'UTR	N_Shore	chr7:143582125-143582610
cg23125200	0.252428	0.645897	1.35543	3.56e-07	9.14e-06	0.393469	I	13	20806732	R	GJB6	TSS200	Island	chr13:20806016-20806867
cg05842348	0.18641	0.578628	1.63416	3.56e-07	9.14e-06	0.392218	I	14	37133116	R	PAX9	Body	S_Shore	chr14:37131181-37132785
cg02562431	0.154425	0.545285	1.82011	3.56e-07	9.14e-06	0.390861	I	4	134070369	R	PCDH10	TSS200	Island	chr4:134069162-134070442
cg14980983	0.146584	0.665202	2.18206	3.78e-07	9.44e-06	0.518618	I	20	61051039	R	GATA5	TSS200	Island	chr20:61049361-61051897
cg07710481	0.0532529	0.562444	3.40078	3.78e-07	9.44e-06	0.509191	II	13	88325384	R	SLITRK5	5'UTR	N_Shore	chr13:88326600-88326919
cg19178853	0.0886572	0.594613	2.74564	3.78e-07	9.44e-06	0.505956	I	4	174450408	F	NBLA00301	TSS1500	Island	chr4:174450046-174451469
cg07113642	0.126103	0.617317	2.2914	3.78e-07	9.44e-06	0.491214	I	20	2781262	R	CPXM1	5'UTR	Island	chr20:2780978-2781497
cg04747226	0.0930496	0.578924	2.6373	3.78e-07	9.44e-06	0.485874	I	11	105481319	R	GRIA4	5'UTR	Island	chr11:105481126-105481422
cg22898797	0.0768113	0.555659	2.85481	3.78e-07	9.44e-06	0.478847	I	10	102484232	R			Island	chr10:102484200-102484476
cg11965976	0.178476	0.656311	1.87865	3.78e-07	9.44e-06	0.477835	II	5	127874463	R	FBN2	TSS1500	Island	chr5:127872563-127874945
cg18136062	0.113898	0.588791	2.37002	3.78e-07	9.44e-06	0.474893	II	15	61520931	F	RORA	Body	Island	chr15:61520423-61521716
cg18789663	0.202601	0.659153	1.70197	3.78e-07	9.44e-06	0.456552	I	1	242688591	F	PLD5	TSS1500	Island	chr1:242687922-242688682
cg22794704	0.139882	0.595119	2.08896	3.78e-07	9.44e-06	0.455236	I	2	162273437	F	TBR1	1stExon	Island	chr2:162273294-162273725
cg09118932	0.0596148	0.512498	3.10381	3.78e-07	9.44e-06	0.452884	I	2	1748337	F	PXDN	TSS200	Island	chr2:1746833-1748971
cg24199112	0.0209569	0.472648	4.49527	3.78e-07	9.44e-06	0.451691	I	11	69590328	F	FGF4	TSS200	Island	chr11:69588826-69590546
cg23730181	0.0513352	0.497033	3.27532	3.78e-07	9.44e-06	0.445698	I	1	70033739	F			Island	chr1:70032967-70034495
cg07345734	0.291735	0.732227	1.32763	3.78e-07	9.44e-06	0.440492	II	14	36986363	R	NKX2-1	3'UTR	Island	chr14:36986362-36990576
cg23528400	0.166621	0.602922	1.8554	3.78e-07	9.44e-06	0.436301	I	3	32859438	F	TRIM71	TSS200	Island	chr3:32858194-32860506
cg15409931	0.0375907	0.473379	3.65455	3.78e-07	9.44e-06	0.435788	I	19	34973341	F	WTIP	1stExon	Island	chr19:34972054-34973645
cg01890568	0.802625	0.368017	-1.12496	3.78e-07	9.44e-06	-0.434608	I	17	31437649	R	ACCN1	Body
cg06181518	0.0354885	0.467757	3.72034	3.78e-07	9.44e-06	0.432269	I	6	133562196	R	EYA4	TSS1500	Island	chr6:133562086-133563586
cg03825010	0.0519457	0.483788	3.2193	3.78e-07	9.44e-06	0.431842	I	5	159399506	R	ADRA1B	3'UTR	Island	chr5:159399004-159399928
cg19870512	0.198621	0.623644	1.6507	3.78e-07	9.44e-06	0.425023	I	12	4919081	R	KCNA6	5'UTR	Island	chr12:4918273-4919657
cg12644264	0.0861457	0.507067	2.55732	3.78e-07	9.44e-06	0.420921	II	1	86622113	F	COL24A1	1stExon	Island	chr1:86621278-86622871
cg12027636	0.0390207	0.456385	3.54794	3.78e-07	9.44e-06	0.417364	I	11	104035136	F	PDGFD	TSS200	S_Shore	chr11:104034536-104035058
cg04388989	0.243498	0.654855	1.42726	3.78e-07	9.44e-06	0.411356	II	19	30715606	F			Island	chr19:30715549-30715753
cg05374412	0.037898	0.44702	3.56014	3.78e-07	9.44e-06	0.409122	I	16	82660727	R	CDH13	1stExon	Island	chr16:82660651-82661813
cg19109538	0.160063	0.566975	1.82464	3.78e-07	9.44e-06	0.406912	II	13	88325263	F	SLITRK5	5'UTR	N_Shore	chr13:88326600-88326919
cg02293118	0.0722641	0.478253	2.72642	3.78e-07	9.44e-06	0.405989	I	7	44349704	R	CAMK2B	Body	Island	chr7:44349111-44349716
cg22963629	0.742457	0.338259	-1.13418	3.78e-07	9.44e-06	-0.404199	II	7	31147341	F
cg20807111	0.537566	0.133635	-2.00814	3.78e-07	9.44e-06	-0.403931	I	7	100660595	F	MUC12	Body
cg20688651	0.749634	0.347091	-1.11087	3.78e-07	9.44e-06	-0.402544	II	12	66220754	F	HMGA2	Body	S_Shore	chr12:66217627-66220181
cg13459498	0.0507751	0.45262	3.15611	3.78e-07	9.44e-06	0.401845	I	20	42544792	R	TOX2	5'UTR	Island	chr20:42543097-42545137
cg20513548	0.119391	0.516275	2.11245	3.78e-07	9.44e-06	0.396885	II	7	112726541	R	GPR85	5'UTR
cg00157796	0.145026	0.538505	1.89265	3.78e-07	9.44e-06	0.393479	I	6	159590231	F	FNDC1	TSS200	Island	chr6:159589636-159591319
cg01775414	0.119664	0.512972	2.09989	3.78e-07	9.44e-06	0.393308	II	22	45405404	F	PHF21B	1stExon	Island	chr22:45403036-45406372
cg14256587	0.0940403	0.4849	2.36633	3.78e-07	9.44e-06	0.390859	I	2	946010	R	SNTG2	TSS1500	Island	chr2:945686-946774
cg22774088	0.0367832	0.559905	3.92807	4e-07	9.76e-06	0.523122	I	19	2253398	R	JSRP1	Body	Island	chr19:2250560-2253959
cg23931421	0.0710398	0.591642	3.05802	4e-07	9.76e-06	0.520602	I	6	152957999	F	SYNE1	5'UTR	Island	chr6:152957810-152958472
cg03976877	0.105269	0.623968	2.56739	4e-07	9.76e-06	0.518699	I	7	158937610	F	VIPR2	1stExon	Island	chr7:158936507-158938492
cg15093079	0.0392645	0.531728	3.75939	4e-07	9.76e-06	0.492464	I	3	96533290	F	EPHA6	TSS200	Island	chr3:96532023-96533625
cg06368118	0.0553481	0.539201	3.28422	4e-07	9.76e-06	0.483853	II	1	107684339	F	NTNG1	5'UTR	Island	chr1:107682889-107684463
cg05127821	0.0820509	0.553783	2.75473	4e-07	9.76e-06	0.471732	I	10	94822908	R	CYP26C1	Body	Island	chr10:94820026-94823252
cg18249634	0.162606	0.62669	1.94637	4e-07	9.76e-06	0.464084	I	3	32860467	R	TRIM71	Body	Island	chr3:32858194-32860506
cg08613597	0.124003	0.587184	2.24344	4e-07	9.76e-06	0.463181	I	16	56224627	R	GNAO1	TSS1500	N_Shore	chr16:56224731-56224980
cg01692340	0.0315605	0.4883	3.95158	4e-07	9.76e-06	0.45674	I	7	100318319	F	EPO	TSS200	Island	chr7:100318106-100318684
cg23089549	0.139394	0.591942	2.08629	4e-07	9.76e-06	0.452547	II	11	44331905	F	ALX4	TSS200	N_Shore	chr11:44332314-44332757
cg07897248	0.240776	0.69295	1.52506	4e-07	9.76e-06	0.452174	I	18	49866531	F	DCC	TSS200	N_Shore	chr18:49868377-49868759
cg17502989	0.117702	0.56579	2.26513	4e-07	9.76e-06	0.448088	I	6	153451486	F	RGS17	5'UTR	Island	chr6:153450992-153452792
cg16933181	0.22457	0.661089	1.55768	4e-07	9.76e-06	0.436519	II	18	24765485	F	CHST9	TSS200	Island	chr18:24764951-24765507
cg12052265	0.0915351	0.521255	2.50959	4e-07	9.76e-06	0.42972	II	11	104034058	R	PDGFD	Body	N_Shore	chr11:104034536-104035058
cg10210594	0.252664	0.681265	1.431	4e-07	9.76e-06	0.428602	I	1	208132787	F			Island	chr1:208132327-208133117
cg04140862	0.110595	0.534121	2.27187	4e-07	9.76e-06	0.423525	II	14	70654639	F	SLC8A3	5'UTR	N_Shore	chr14:70655095-70656077
cg21782409	0.140219	0.563449	2.0066	4e-07	9.76e-06	0.42323	I	4	96470887	F	UNC5C	TSS1500	Island	chr4:96469859-96470994
cg16616521	0.156877	0.577012	1.87897	4e-07	9.76e-06	0.420135	I	11	31821388	F	PAX6	Body	Island	chr11:31820060-31821416
cg22413388	0.0779034	0.492714	2.66099	4e-07	9.76e-06	0.41481	I	22	46367617	R	WNT7B	Body	Island	chr22:46366726-46368726
cg02415779	0.439646	0.845779	0.943939	4e-07	9.76e-06	0.406133	I	22	18527778	F			N_Shelf	chr22:18531215-18531504
cg21525592	0.0336379	0.432937	3.686	4e-07	9.76e-06	0.399299	I	1	98519504	F			Island	chr1:98519001-98519983
cg18180569	0.125101	0.520445	2.05665	4e-07	9.76e-06	0.395343	II	1	44883362	R	RNF220	Body	Island	chr1:44883136-44884272
cg02340083	0.184196	0.575598	1.64382	4e-07	9.76e-06	0.391402	I	1	50882006	R			Island	chr1:50881884-50882103
cg06197114	0.119793	0.508719	2.08632	4e-07	9.76e-06	0.388925	II	18	59001726	R			S_Shore	chr18:59000683-59001692
cg16905004	0.887837	0.499075	-0.83104	4e-07	9.76e-06	-0.388763	II	6	32317028	F	C6orf10	Body
cg05920961	0.0888717	0.633614	2.83381	4.24e-07	1.01e-05	0.544742	II	14	102248253	F	PPP2R5C	Body	Island	chr14:102247660-102248279
cg18710929	0.0460165	0.560727	3.60707	4.24e-07	1.01e-05	0.51471	I	6	118228078	R	SLC35F1	TSS1500	Island	chr6:118228042-118229811
cg00803088	0.0548002	0.544152	3.31176	4.24e-07	1.01e-05	0.489352	I	10	43600706	F	RET	Body	Island	chr10:43600146-43601165
cg08283882	0.0609069	0.542082	3.15383	4.24e-07	1.01e-05	0.481175	I	8	25901017	R	EBF2	Body	Island	chr8:25900562-25905842
cg18412834	0.0579327	0.535556	3.20859	4.24e-07	1.01e-05	0.477623	I	20	61885291	F	FLJ16779	TSS200	Island	chr20:61884644-61886387
cg23770904	0.140956	0.615552	2.12664	4.24e-07	1.01e-05	0.474597	I	20	61051561	R	GATA5	TSS1500	Island	chr20:61049361-61051897
cg15385562	0.0234041	0.49635	4.40653	4.24e-07	1.01e-05	0.472946	I	15	48938239	F	FBN1	TSS1500	Island	chr15:48936810-48938577
cg18567682	0.106743	0.563249	2.39963	4.24e-07	1.01e-05	0.456506	II	4	128544032	R			Island	chr4:128544031-128544903
cg01423335	0.12215	0.577563	2.24133	4.24e-07	1.01e-05	0.455413	II	13	93881110	F	GPC6	Body	S_Shore	chr13:93879245-93880877
cg17529435	0.136294	0.589746	2.11337	4.24e-07	1.01e-05	0.453451	I	X	113816304	F			Island	chrX:113816089-113816409
cg04685534	0.064355	0.505797	2.97443	4.24e-07	1.01e-05	0.441442	I	12	45270788	R	NELL2	Body	Island	chr12:45269830-45270835
cg18689958	0.101074	0.542141	2.42325	4.24e-07	1.01e-05	0.441067	I	5	33936232	F	RXFP3	TSS1500	Island	chr5:33936168-33938309
cg09722742	0.0477229	0.482295	3.33716	4.24e-07	1.01e-05	0.434572	I	4	168155695	F	SPOCK3	5'UTR	Island	chr4:168155005-168155765
cg10890302	0.313614	0.745752	1.24971	4.24e-07	1.01e-05	0.432139	I	6	32064246	F	TNXB	Body	Island	chr6:32063533-32065044
cg22891988	0.0676175	0.496797	2.87719	4.24e-07	1.01e-05	0.429179	II	11	30607959	R	MPPED2	TSS200	Island	chr11:30606004-30608128
cg16755500	0.59585	0.170349	-1.80645	4.24e-07	1.01e-05	-0.425501	I	17	27918338	F			Island	chr17:27918161-27918398
cg22003366	0.0301282	0.453684	3.9125	4.24e-07	1.01e-05	0.423556	I	5	119800143	F	PRR16	1stExon	Island	chr5:119799821-119800148
cg00343633	0.274618	0.693504	1.33648	4.24e-07	1.01e-05	0.418886	II	11	105481306	R	GRIA4	5'UTR	Island	chr11:105481126-105481422
cg10649130	0.722468	0.305151	-1.24341	4.24e-07	1.01e-05	-0.417317	II	11	9682641	R			N_Shelf	chr11:9685520-9686050
cg15376615	0.0628142	0.478672	2.92987	4.24e-07	1.01e-05	0.415858	I	5	153858822	F	HAND1	TSS1500	Island	chr5:153857038-153859113
cg18983604	0.337746	0.752378	1.15552	4.24e-07	1.01e-05	0.414632	II	7	1710516	F			Island	chr7:1703861-1710517
cg12480053	0.664096	0.257679	-1.36582	4.24e-07	1.01e-05	-0.406418	II	13	105792346	F
cg11146971	0.253063	0.658769	1.38028	4.24e-07	1.01e-05	0.405706	II	14	27068354	F	NOVA1	TSS1500	S_Shore	chr14:27066313-27066578
cg04092762	0.0318114	0.437402	3.78135	4.24e-07	1.01e-05	0.405591	I	2	30454146	R	LBH	TSS1500	Island	chr2:30453566-30455655
cg17477445	0.132726	0.538275	2.01989	4.24e-07	1.01e-05	0.405549	I	12	64062526	F	DPY19L2	TSS200	Island	chr12:64061836-64062774
cg05940984	0.09782	0.498332	2.34891	4.24e-07	1.01e-05	0.400512	I	11	32448678	F	WT1	Body	Island	chr11:32448261-32449744
cg06947913	0.192206	0.592697	1.62464	4.24e-07	1.01e-05	0.400491	I	12	50297793	R	FAIM2	TSS200	Island	chr12:50297580-50297988
cg04763554	0.261295	0.660572	1.33804	4.24e-07	1.01e-05	0.399277	II	1	98511258	F			Island	chr1:98510966-98511710
cg18852567	0.185774	0.577492	1.63626	4.24e-07	1.01e-05	0.391718	II	1	35351627	F	DLGAP3	Body	Island	chr1:35350878-35351854
cg21634365	0.0629141	0.453455	2.8495	4.24e-07	1.01e-05	0.390541	I	18	74961463	R	GALR1	TSS1500	N_Shore	chr18:74961556-74963822
cg11847992	0.649626	0.259219	-1.32543	4.24e-07	1.01e-05	-0.390406	II	5	95590917	F
cg20505223	0.113319	0.502661	2.1492	4.24e-07	1.01e-05	0.389343	I	2	120281813	R	SCTR	1stExon	Island	chr2:120281661-120282211
cg03351460	0.0735017	0.671529	3.1916	4.5e-07	1.04e-05	0.598027	I	19	19007311	F	GDF1	TSS1500	Island	chr19:19006031-19007546
cg07703462	0.0422163	0.584678	3.79177	4.5e-07	1.04e-05	0.542462	I	7	149487338	R	SSPO	Body	Island	chr7:149487283-149487769
cg22879515	0.0334152	0.568868	4.08952	4.5e-07	1.04e-05	0.535453	I	11	111383515	R	MIR34B	TSS200	Island	chr11:111383168-111383892
cg14250833	0.0960379	0.608735	2.66414	4.5e-07	1.04e-05	0.512697	I	6	10882240	R	GCM2	TSS200	N_Shore	chr6:10882926-10883149
cg06319822	0.0552176	0.538403	3.28549	4.5e-07	1.04e-05	0.483185	I	16	215960	R	HBM	TSS200	Island	chr16:214343-216720
cg03298319	0.102078	0.582011	2.51137	4.5e-07	1.04e-05	0.479932	II	14	33403060	R			Island	chr14:33402094-33404079
cg22679003	0.0734618	0.550022	2.90442	4.5e-07	1.04e-05	0.47656	II	18	25756510	R	CDH2	Body	Island	chr18:25755414-25758175
cg06650115	0.0397117	0.510493	3.68425	4.5e-07	1.04e-05	0.470782	I	16	58498585	R	NDRG4	TSS200	Island	chr16:58497033-58498595
cg06809252	0.205421	0.674588	1.71542	4.5e-07	1.04e-05	0.469167	I	1	110612044	R	ALX3	Body	Island	chr1:110610265-110613303
cg03711182	0.105467	0.570788	2.43616	4.5e-07	1.04e-05	0.465321	II	15	79383924	R	RASGRF1	TSS1500	Island	chr15:79381804-79384209
cg00654814	0.046197	0.505008	3.45044	4.5e-07	1.04e-05	0.458811	I	17	74865068	F	MGAT5B	1stExon	Island	chr17:74864170-74866657
cg09000583	0.134699	0.584693	2.11794	4.5e-07	1.04e-05	0.449994	I	17	46802888	F	HOXB13	3'UTR	Island	chr17:46802790-46803076
cg13307451	0.0227125	0.472472	4.37867	4.5e-07	1.04e-05	0.44976	I	10	22541442	F			Island	chr10:22540707-22542739
cg19118812	0.0262662	0.469789	4.16073	4.5e-07	1.04e-05	0.443523	I	7	37488438	F	ELMO1	5'UTR	Island	chr7:37487354-37488672
cg09822538	0.0377164	0.476566	3.65941	4.5e-07	1.04e-05	0.438849	I	1	107682798	F	NTNG1	1stExon	N_Shore	chr1:107682889-107684463
cg11724516	0.0544499	0.492842	3.17813	4.5e-07	1.04e-05	0.438393	II	9	115653222	F	SLC46A2	TSS200	Island	chr9:115652446-115653448
cg08408994	0.095995	0.532418	2.47153	4.5e-07	1.04e-05	0.436423	I	11	44330958	F	ALX4	Body	Island	chr11:44330542-44331761
cg13390630	0.0889963	0.522807	2.55446	4.5e-07	1.04e-05	0.433811	I	20	44803246	R	CDH22	Body	Island	chr20:44803064-44803662
cg04457196	0.175232	0.603565	1.78424	4.5e-07	1.04e-05	0.428333	II	2	164593264	F	FIGN	TSS1500	Island	chr2:164592917-164593511
cg20387815	0.116051	0.539892	2.21792	4.5e-07	1.04e-05	0.423842	I	2	25391666	F	POMC	TSS200	Island	chr2:25391072-25391875
cg06528584	0.0990247	0.517952	2.38696	4.5e-07	1.04e-05	0.418927	I	19	40314899	F			N_Shore	chr19:40314926-40315144
cg23297477	0.18926	0.60762	1.6828	4.5e-07	1.04e-05	0.41836	I	16	66638293	R	CMTM3	5'UTR	Island	chr16:66638254-66639561
cg22604316	0.0535288	0.470522	3.13588	4.5e-07	1.04e-05	0.416994	I	1	46958801	F			S_Shore	chr1:46954793-46957121
cg02576219	0.142323	0.552276	1.95622	4.5e-07	1.04e-05	0.409953	II	20	34894885	F			Island	chr20:34893891-34895214
cg08534653	0.244824	0.653675	1.41683	4.5e-07	1.04e-05	0.408851	II	2	1747700	F	PXDN	Body	Island	chr2:1746833-1748971
cg06330323	0.431156	0.838927	0.960335	4.5e-07	1.04e-05	0.407771	I	16	2132315	R	TSC2	Body	N_Shore	chr16:2134259-2134632
cg22403273	0.0305249	0.435737	3.8354	4.5e-07	1.04e-05	0.405212	I	4	81951956	F	BMP3	TSS200	Island	chr4:81951941-81952808
cg03753331	0.162477	0.566475	1.80177	4.5e-07	1.04e-05	0.403998	I	2	115919006	R	DPP10	TSS1500	Island	chr2:115918737-115920765
cg05548912	0.108938	0.51155	2.23137	4.5e-07	1.04e-05	0.402612	II	17	40464318	F			Island	chr17:40464293-40464947
cg05292954	0.182188	0.583382	1.67901	4.5e-07	1.04e-05	0.401194	II	19	57050620	R	ZFP28	Body	Island	chr19:57049675-57050646
cg20863963	0.0442223	0.441111	3.31829	4.5e-07	1.04e-05	0.396888	II	1	82268281	R	LPHN2	5'UTR	Island	chr1:82265998-82269048
cg09019936	0.10714	0.503954	2.2338	4.5e-07	1.04e-05	0.396814	II	2	162283434	R			N_Shore	chr2:162283581-162284677
cg11416076	0.10407	0.498887	2.26116	4.5e-07	1.04e-05	0.394817	I	19	21106370	R	ZNF85	Body
cg12510717	0.748622	0.358352	-1.06286	4.5e-07	1.04e-05	-0.390271	II	13	92055237	F	GPC5	Body	S_Shelf	chr13:92051153-92051716
cg21101720	0.065325	0.658095	3.33259	4.77e-07	1.08e-05	0.592771	I	17	27940509	R	ANKRD13B	Body	Island	chr17:27939298-27940770
cg10158080	0.058195	0.561131	3.26937	4.77e-07	1.08e-05	0.502936	II	12	24715864	R	SOX5	TSS1500	Island	chr12:24714956-24716243
cg13648501	0.135175	0.637023	2.23652	4.77e-07	1.08e-05	0.501848	II	5	142785258	F	NR3C1	5'UTR	S_Shore	chr5:142782071-142785071
cg13356896	0.18389	0.681873	1.89066	4.77e-07	1.08e-05	0.497983	I	2	198650987	R	BOLL	TSS200	Island	chr2:198649751-198651599
cg07690181	0.0991318	0.593806	2.58257	4.77e-07	1.08e-05	0.494674	I	5	83679643	F	EDIL3	Body	Island	chr5:83679584-83680720
cg16845486	0.104759	0.582726	2.47574	4.77e-07	1.08e-05	0.477967	II	12	45269610	F	NELL2	Body	N_Shore	chr12:45269830-45270835
cg07495363	0.0715946	0.546605	2.93257	4.77e-07	1.08e-05	0.47501	I	2	198651076	R	BOLL	TSS200	Island	chr2:198649751-198651599
cg16584573	0.0426062	0.491698	3.52864	4.77e-07	1.08e-05	0.449092	I	10	103535637	R	FGF8	1stExon	Island	chr10:103535636-103536505
cg06078334	0.0792781	0.521513	2.71771	4.77e-07	1.08e-05	0.442235	II	6	29595653	R	GABBR1	Body	Island	chr6:29595298-29595795
cg15202738	0.105475	0.537844	2.35029	4.77e-07	1.08e-05	0.43237	I	19	53636108	F	ZNF415	5'UTR	Island	chr19:53635625-53636230
cg21255942	0.235945	0.667088	1.49943	4.77e-07	1.08e-05	0.431143	I	22	39954186	F			Island	chr22:39953450-39954668
cg09804380	0.0969786	0.523007	2.43109	4.77e-07	1.08e-05	0.426028	I	1	13910700	R	PDPN	TSS1500	Island	chr1:13910137-13910868
cg18709349	0.199271	0.611683	1.61805	4.77e-07	1.08e-05	0.412411	I	19	46999274	F	PNMAL2	TSS200	Island	chr19:46999028-46999290
cg16041660	0.0281421	0.43333	3.94467	4.77e-07	1.08e-05	0.405188	I	12	42983360	R	PRICKLE1	5'UTR	Island	chr12:42982832-42983881
cg10218799	0.114026	0.513845	2.17197	4.77e-07	1.08e-05	0.399818	II	4	81187125	R	FGF5	TSS1500	N_Shore	chr4:81187494-81187913
cg10622126	0.793054	0.395156	-1.005	4.77e-07	1.08e-05	-0.397898	II	X	147598391	R	AFF2	Body
cg17330305	0.149123	0.546974	1.87497	4.77e-07	1.08e-05	0.39785	II	17	56834361	R	PPM1E	Body	S_Shore	chr17:56832961-56833986
cg00854166	0.0818257	0.474567	2.53599	4.77e-07	1.08e-05	0.392742	II	7	100318718	R	EPO	Body	S_Shore	chr7:100318106-100318684
cg22082709	0.136241	0.528858	1.95672	4.77e-07	1.08e-05	0.392617	II	3	148415516	F	AGTR1	TSS200	Island	chr3:148415442-148415932
cg12142445	0.0969239	0.488949	2.33476	4.77e-07	1.08e-05	0.392026	II	19	53971035	F	ZNF813	1stExon	Island	chr19:53970802-53971473
cg07155336	0.0328224	0.591191	4.17087	5.05e-07	1.11e-05	0.558369	I	1	107683775	R	NTNG1	5'UTR	Island	chr1:107682889-107684463
cg13845982	0.0957322	0.645072	2.75238	5.05e-07	1.11e-05	0.54934	I	20	61051029	R	GATA5	TSS200	Island	chr20:61049361-61051897
cg10043865	0.0591672	0.607207	3.35932	5.05e-07	1.11e-05	0.54804	I	17	35294481	R	LHX1	TSS200	Island	chr17:35291899-35300875
cg19283506	0.144623	0.68928	2.25279	5.05e-07	1.11e-05	0.544657	I	2	101034270	F	CHST10	TSS200	Island	chr2:101033606-101034296
cg24000814	0.0562601	0.567641	3.3348	5.05e-07	1.11e-05	0.511381	I	3	184301730	R			Island	chr3:184301117-184302134
cg07136998	0.179215	0.689074	1.94296	5.05e-07	1.11e-05	0.509859	I	5	168728081	R	SLIT3	5'UTR	Island	chr5:168727429-168728275
cg20357628	0.0730327	0.56799	2.95925	5.05e-07	1.11e-05	0.494958	I	20	58179847	R	PHACTR3	5'UTR	Island	chr20:58179808-58180787
cg11198128	0.0201187	0.502351	4.64209	5.05e-07	1.11e-05	0.482233	I	11	65601332	R	SNX32	TSS200	Island	chr11:65601069-65601551
cg03444715	0.0874271	0.563704	2.68879	5.05e-07	1.11e-05	0.476277	I	11	122855029	F			Island	chr11:122854930-122855582
cg10480343	0.0445027	0.520239	3.54721	5.05e-07	1.11e-05	0.475736	I	15	48938347	R	FBN1	TSS1500	Island	chr15:48936810-48938577
cg24041078	0.0485496	0.510027	3.39304	5.05e-07	1.11e-05	0.461477	II	11	111383889	F	BTG4	TSS1500	Island	chr11:111383168-111383892
cg10541864	0.245347	0.693949	1.50001	5.05e-07	1.11e-05	0.448602	I	4	174450722	F	HAND2	5'UTR	Island	chr4:174450046-174451469
cg01018701	0.0707377	0.510467	2.85127	5.05e-07	1.11e-05	0.439729	II	3	157155998	F	VEPH1	Body	S_Shore	chr3:157155267-157155826
cg03132773	0.0326403	0.464161	3.8299	5.05e-07	1.11e-05	0.431521	I	16	22824877	R	HS3ST2	TSS1500	Island	chr16:22824616-22826459
cg15267232	0.202166	0.628256	1.63581	5.05e-07	1.11e-05	0.42609	I	10	8097689	F	GATA3	Body	Island	chr10:8091374-8098329
cg13231700	0.125258	0.548418	2.13037	5.05e-07	1.11e-05	0.42316	II	2	222435709	F	EPHA4	Body	N_Shore	chr2:222436034-222438941
cg21164440	0.132918	0.544959	2.03561	5.05e-07	1.11e-05	0.412041	I	14	100438737	R			Island	chr14:100437381-100438863
cg05931423	0.391335	0.801751	1.03475	5.05e-07	1.11e-05	0.410417	I	5	115697214	F			Island	chr5:115697134-115697589
cg05503527	0.0597405	0.469474	2.97426	5.05e-07	1.11e-05	0.409733	II	19	53970618	R	ZNF813	TSS1500	N_Shore	chr19:53970802-53971473
cg21966410	0.284984	0.692224	1.28036	5.05e-07	1.11e-05	0.40724	II	X	66765882	R	AR	1stExon	N_Shore	chrX:66766037-66766279
cg13207797	0.0382914	0.445058	3.5389	5.05e-07	1.11e-05	0.406767	I	7	100318321	F	EPO	TSS200	Island	chr7:100318106-100318684
cg06862374	0.028717	0.433358	3.91558	5.05e-07	1.11e-05	0.404641	I	2	219736549	R	WNT6	Body	Island	chr2:219736132-219736592
cg07677157	0.699189	0.29552	-1.24243	5.05e-07	1.11e-05	-0.40367	II	12	66050928	R
cg17304222	0.0581872	0.460915	2.98573	5.05e-07	1.11e-05	0.402728	II	5	180076905	F	FLT4	TSS1500	Island	chr5:180075688-180076906
cg15547669	0.0685047	0.464541	2.76153	5.05e-07	1.11e-05	0.396036	I	20	2781122	R	CPXM1	1stExon	Island	chr20:2780978-2781497
cg01375976	0.0865318	0.481556	2.4764	5.05e-07	1.11e-05	0.395024	II	3	12837993	R	CAND2	TSS200	Island	chr3:12837992-12838359
cg14965220	0.0897077	0.483247	2.42946	5.05e-07	1.11e-05	0.393539	I	10	28034091	F	MKX	5'UTR	Island	chr10:28030182-28035211
cg00527489	0.305609	0.698732	1.19305	5.05e-07	1.11e-05	0.393122	II	1	214360954	F			Island	chr1:214360607-214360965
cg20311065	0.869261	0.476485	-0.867358	5.05e-07	1.11e-05	-0.392776	I	15	85886364	R
cg14711866	0.0451943	0.437147	3.27391	5.05e-07	1.11e-05	0.391953	I	4	184826293	R	STOX2	TSS1500	Island	chr4:184826253-184828177
cg10002178	0.0625872	0.584629	3.22358	5.35e-07	1.15e-05	0.522042	I	14	94254726	F	PRIMA1	5'UTR	Island	chr14:94253952-94255733
cg03735888	0.035037	0.535673	3.9344	5.35e-07	1.15e-05	0.500636	I	19	58951602	F	ZNF132	TSS200	Island	chr19:58951214-58952250
cg12040830	0.122438	0.61741	2.33418	5.35e-07	1.15e-05	0.494972	I	11	112833773	F	NCAM1	Body	Island	chr11:112832524-112834490
cg14763548	0.139186	0.62827	2.17437	5.35e-07	1.15e-05	0.489084	I	20	25062447	R	VSX1	1stExon	Island	chr20:25061761-25062928
cg05894124	0.149374	0.635179	2.08823	5.35e-07	1.15e-05	0.485805	II	4	81186795	R	FGF5	TSS1500	N_Shore	chr4:81187494-81187913
cg23998645	0.0866943	0.571066	2.71965	5.35e-07	1.15e-05	0.484371	I	7	89748294	R	DPY19L2P4	TSS1500	Island	chr7:89747892-89749036
cg22434409	0.237932	0.707626	1.57244	5.35e-07	1.15e-05	0.469694	I	4	21950722	R	KCNIP4	TSS1500	Island	chr4:21950538-21950865
cg12821278	0.242347	0.710964	1.5527	5.35e-07	1.15e-05	0.468618	II	9	122131895	R	DBC1	TSS200	Island	chr9:122131086-122132214
cg05143123	0.103533	0.561371	2.43886	5.35e-07	1.15e-05	0.457838	I	5	136834877	R	SPOCK1	1stExon	Island	chr5:136834016-136835146
cg20973347	0.0382769	0.49271	3.68619	5.35e-07	1.15e-05	0.454433	I	11	12030289	F	DKK3	TSS200	Island	chr11:12029737-12030841
cg01886957	0.0819646	0.534331	2.70466	5.35e-07	1.15e-05	0.452366	II	2	115920612	R	DPP10	Body	Island	chr2:115918737-115920765
cg17305266	0.154911	0.599862	1.95319	5.35e-07	1.15e-05	0.444951	I	6	1391265	F	FOXF2	1stExon	Island	chr6:1389139-1391393
cg16836311	0.301415	0.732654	1.28138	5.35e-07	1.15e-05	0.431239	I	1	25944712	F	MAN1C1	1stExon	Island	chr1:25944099-25944772
cg06218079	0.827859	0.397491	-1.05846	5.35e-07	1.15e-05	-0.430367	I	17	80834228	R	TBCD	Body
cg11256387	0.107675	0.533235	2.30809	5.35e-07	1.15e-05	0.42556	I	5	178017879	F	COL23A1	TSS1500	S_Shore	chr5:178016558-178017670
cg10089527	0.189734	0.607866	1.67977	5.35e-07	1.15e-05	0.418131	I	2	66653254	F			Island	chr2:66652691-66654218
cg13187778	0.383327	0.794017	1.05059	5.35e-07	1.15e-05	0.41069	I	X	51637971	F	MAGED1	Body	Island	chrX:51637830-51638076
cg00057434	0.0831731	0.493697	2.56944	5.35e-07	1.15e-05	0.410524	II	10	28288024	F	ARMC4	TSS200	Island	chr10:28287447-28288057
cg13670601	0.0421485	0.448612	3.41191	5.35e-07	1.15e-05	0.406463	I	12	85305408	F	SLC6A15	5'UTR	Island	chr12:85305200-85305422
cg21537383	0.120829	0.524033	2.11669	5.35e-07	1.15e-05	0.403204	II	19	22034799	R			Island	chr19:22034394-22034943
cg07849944	0.108338	0.509828	2.23448	5.35e-07	1.15e-05	0.40149	I	16	6623738	R	A2BP1	5'UTR
cg19155518	0.0579281	0.458689	2.98518	5.35e-07	1.15e-05	0.400761	I	6	101849938	F	GRIK2	Body	Island	chr6:101849806-101850974
cg14672084	0.456259	0.856818	0.909136	5.35e-07	1.15e-05	0.400559	I	5	140857941	F	PCDHGA4	Body	Island	chr5:140857864-140858065
cg02315940	0.153579	0.551654	1.84478	5.35e-07	1.15e-05	0.398075	II	3	139653872	R	CLSTN2	TSS200	Island	chr3:139653430-139655115
cg07803375	0.358572	0.756356	1.0768	5.35e-07	1.15e-05	0.397784	I	7	811206	F	HEATR2	Body	N_Shelf	chr7:813627-814392
cg19365062	0.052984	0.641805	3.59851	5.67e-07	1.19e-05	0.588821	I	6	127440000	F	RSPO3	TSS200	Island	chr6:127439265-127441072
cg20737185	0.113313	0.653822	2.52858	5.67e-07	1.19e-05	0.540508	II	6	110679566	R	C6orf186	TSS200	Island	chr6:110679417-110679833
cg02030008	0.150974	0.688922	2.19004	5.67e-07	1.19e-05	0.537948	II	7	157476930	R	PTPRN2	Body	Island	chr7:157476886-157486719
cg21548032	0.0490283	0.563078	3.52165	5.67e-07	1.19e-05	0.51405	II	12	104850767	R	CHST11	TSS200	Island	chr12:104850253-104852395
cg14765646	0.0912657	0.595448	2.70583	5.67e-07	1.19e-05	0.504182	I	2	154334450	F	RPRM	3'UTR	Island	chr2:154334449-154335458
cg11677857	0.160984	0.661598	2.03904	5.67e-07	1.19e-05	0.500614	I	1	2560350	R	MMEL1	Body	Island	chr1:2559892-2561055
cg19935171	0.0477148	0.546711	3.51827	5.67e-07	1.19e-05	0.498996	I	2	39893078	R	TMEM178	1stExon	N_Shore	chr2:39893121-39893496
cg10576051	0.0486243	0.534388	3.45814	5.67e-07	1.19e-05	0.485764	I	15	73661652	F	HCN4	TSS200	Island	chr15:73659860-73662015
cg02636497	0.0304276	0.502902	4.04682	5.67e-07	1.19e-05	0.472475	I	1	107683725	R	NTNG1	5'UTR	Island	chr1:107682889-107684463
cg21500133	0.0632579	0.526658	3.05755	5.67e-07	1.19e-05	0.4634	II	20	43439451	F	RIMS4	TSS1500	Island	chr20:43438737-43439546
cg11610754	0.0408796	0.502074	3.61845	5.67e-07	1.19e-05	0.461194	I	19	18722595	R	TMEM59L	TSS1500	Island	chr19:18722358-18724001
cg04723449	0.425994	0.879415	1.04571	5.67e-07	1.19e-05	0.453421	I	16	23420567	R	COG7	Body
cg15760257	0.103185	0.553072	2.42224	5.67e-07	1.19e-05	0.449887	I	17	26699169	R	SARM1	1stExon	Island	chr17:26698359-26699557
cg21293611	0.0252327	0.472993	4.22845	5.67e-07	1.19e-05	0.44776	I	22	45064211	F	PRR5	TSS1500	Island	chr22:45064159-45065092
cg00745399	0.0628611	0.510287	3.02107	5.67e-07	1.19e-05	0.447426	I	19	52839924	F	ZNF610	5'UTR	Island	chr19:52839444-52839937
cg13663793	0.126322	0.559749	2.14767	5.67e-07	1.19e-05	0.433426	II	11	32457124	R	WT1	TSS200	Island	chr11:32454874-32457311
cg23448584	0.0315059	0.46081	3.87048	5.67e-07	1.19e-05	0.429304	I	20	2781316	F	CPXM1	TSS200	Island	chr20:2780978-2781497
cg15428578	0.124072	0.541931	2.12693	5.67e-07	1.19e-05	0.417859	I	15	33603312	R	RYR3	Body	Island	chr15:33602816-33604003
cg13282152	0.0999706	0.508981	2.34804	5.67e-07	1.19e-05	0.409011	II	8	65492683	R	BHLHE22	TSS200	N_Shore	chr8:65492935-65494452
cg03999216	0.0822141	0.489698	2.57444	5.67e-07	1.19e-05	0.407484	II	2	175191374	F			Island	chr2:175190866-175192123
cg11172693	0.259923	0.657523	1.33896	5.67e-07	1.19e-05	0.3976	I	20	37434229	F	PPP1R16B	TSS200	Island	chr20:37434206-37435592
cg14954491	0.0258305	0.422308	4.03115	5.67e-07	1.19e-05	0.396477	I	17	78449647	R	NPTX1	Body	Island	chr17:78449507-78452783
cg12473285	0.0281801	0.424389	3.91264	5.67e-07	1.19e-05	0.396209	I	17	41832975	R	SOST	Body	Island	chr17:41832717-41833195
cg07399369	0.0704891	0.466034	2.72496	5.67e-07	1.19e-05	0.395545	II	3	142838082	R	CHST2	TSS1500	Island	chr3:142837885-142840838
cg05752786	0.0295184	0.424975	3.84769	5.67e-07	1.19e-05	0.395457	I	1	202679755	F	SYT2	TSS1500	Island	chr1:202678881-202679769
cg20675505	0.133417	0.524906	1.97612	5.67e-07	1.19e-05	0.391489	I	8	72756812	R	MSC	TSS200	S_Shore	chr8:72755783-72756667
cg14595003	0.260665	0.651361	1.32126	5.67e-07	1.19e-05	0.390697	II	3	129694156	R	TRH	5'UTR	Island	chr3:129693127-129694841
cg06463958	0.0496517	0.618868	3.63972	6e-07	1.24e-05	0.569216	I	6	166582393	R	T	TSS1500	Island	chr6:166579973-166583423
cg20506715	0.0572295	0.620838	3.43939	6e-07	1.24e-05	0.563609	I	3	128720433	R	CCDC48	TSS200	Island	chr3:128719865-128721245
cg20925841	0.043415	0.595032	3.7767	6e-07	1.24e-05	0.551617	I	2	121104400	F	INHBB	Body	Island	chr2:121101800-121104534
cg11641611	0.135826	0.643035	2.24314	6e-07	1.24e-05	0.507209	II	3	128720323	R	CCDC48	TSS200	Island	chr3:128719865-128721245
cg21678377	0.0776526	0.543228	2.80645	6e-07	1.24e-05	0.465575	I	2	115919009	R	DPP10	TSS1500	Island	chr2:115918737-115920765
cg08189989	0.0566027	0.520498	3.20095	6e-07	1.24e-05	0.463895	I	2	105459164	F			Island	chr2:105459127-105461770
cg12092090	0.11484	0.574532	2.32277	6e-07	1.24e-05	0.459693	I	19	13617584	R	CACNA1A	TSS1500	S_Shore	chr19:13616752-13617267
cg05562381	0.0498606	0.508102	3.34914	6e-07	1.24e-05	0.458241	I	17	8230350	F			Island	chr17:8230195-8230941
cg06916239	0.0877455	0.545685	2.63667	6e-07	1.24e-05	0.45794	I	2	223162881	F	PAX3	Body	N_Shore	chr2:223162946-223163912
cg12970542	0.0421214	0.488735	3.53643	6e-07	1.24e-05	0.446614	I	12	104851909	R	CHST11	Body	Island	chr12:104850253-104852395
cg13761440	0.107755	0.548217	2.34699	6e-07	1.24e-05	0.440462	II	11	30608165	R	MPPED2	TSS1500	S_Shore	chr11:30606004-30608128
cg08932440	0.037444	0.470688	3.65196	6e-07	1.24e-05	0.433244	I	10	126136607	F	NKX1-2	Body	Island	chr10:126135809-126138896
cg14562712	0.185027	0.613401	1.72909	6e-07	1.24e-05	0.428374	I	7	100823377	R	C7orf52	5'UTR	Island	chr7:100823307-100823701
cg20656261	0.0181862	0.445239	4.61366	6e-07	1.24e-05	0.427052	I	20	4803864	R	RASSF2	5'UTR	Island	chr20:4803013-4804146
cg04210284	0.0563591	0.47471	3.07433	6e-07	1.24e-05	0.418351	I	5	1445561	F	SLC6A3	TSS200	Island	chr5:1444678-1446648
cg11186405	0.0644962	0.480973	2.89867	6e-07	1.24e-05	0.416476	I	13	112728206	F			Island	chr13:112726281-112728419
cg03637878	0.0943258	0.510381	2.43585	6e-07	1.24e-05	0.416055	I	11	133938788	F	JAM3	TSS200	N_Shore	chr11:133938850-133939681
cg01868405	0.183533	0.591006	1.68713	6e-07	1.24e-05	0.407473	II	1	54204112	R			Island	chr1:54203402-54205310
cg13261713	0.0724123	0.478109	2.72303	6e-07	1.24e-05	0.405696	I	17	77722336	F			Island	chr17:77721246-77722497
cg02027945	0.383525	0.781042	1.02608	6e-07	1.24e-05	0.397517	I	11	20618230	R			Island	chr11:20618197-20619920
cg06943667	0.0946447	0.490616	2.374	6e-07	1.24e-05	0.395971	II	11	12030278	F	DKK3	TSS200	Island	chr11:12029737-12030841
cg21173406	0.0949861	0.484912	2.35193	6e-07	1.24e-05	0.389926	I	11	44338128	R			Island	chr11:44337697-44338783
cg00843236	0.029281	0.573921	4.29282	6.35e-07	1.28e-05	0.54464	I	16	28074980	R	GSG1L	TSS200	Island	chr16:28073817-28075296
cg20265733	0.12777	0.667445	2.3851	6.35e-07	1.28e-05	0.539675	I	20	61051032	R	GATA5	TSS200	Island	chr20:61049361-61051897
cg10756127	0.0865808	0.597065	2.78577	6.35e-07	1.28e-05	0.510485	II	4	166795524	F	TLL1	Body	S_Shore	chr4:166794545-166795341
cg14284952	0.1103	0.618145	2.48651	6.35e-07	1.28e-05	0.507845	I	8	104152754	R	C8orf56	Body	Island	chr8:104152726-104153390
cg11982072	0.0844257	0.571313	2.75853	6.35e-07	1.28e-05	0.486887	I	20	61051348	R	GATA5	TSS1500	Island	chr20:61049361-61051897
cg05577902	0.0862773	0.545578	2.66073	6.35e-07	1.28e-05	0.459301	I	7	6576152	R	GRID2IP	Body	Island	chr7:6575923-6576389
cg23540518	0.114922	0.56696	2.30259	6.35e-07	1.28e-05	0.452038	I	1	228604566	R	TRIM17	1stExon	Island	chr1:228603706-228604567
cg19897330	0.0512504	0.50281	3.29438	6.35e-07	1.28e-05	0.45156	I	5	180018201	R	SCGB3A1	Body	Island	chr5:180017099-180019062
cg02707869	0.0740105	0.524675	2.82562	6.35e-07	1.28e-05	0.450665	II	8	143532613	F			Island	chr8:143531118-143534495
cg09618102	0.136662	0.584318	2.09614	6.35e-07	1.28e-05	0.447657	I	2	1747364	R	PXDN	Body	Island	chr2:1746833-1748971
cg01952234	0.0442373	0.489707	3.46858	6.35e-07	1.28e-05	0.445469	I	11	32457130	R	WT1	TSS200	Island	chr11:32454874-32457311
cg16038120	0.203856	0.642396	1.65591	6.35e-07	1.28e-05	0.43854	I	14	29235196	F	FOXG1	TSS1500	Island	chr14:29234889-29235908
cg00581482	0.203929	0.638131	1.64578	6.35e-07	1.28e-05	0.434202	I	1	154298344	R	ATP8B2	5'UTR	Island	chr1:154298205-154298544
cg10341556	0.0284957	0.457589	4.00523	6.35e-07	1.28e-05	0.429093	I	8	54792995	R	RGS20	Body	Island	chr8:54791845-54795141
cg13372458	0.159765	0.581357	1.86347	6.35e-07	1.28e-05	0.421592	I	12	95267153	R			Island	chr12:95266832-95267785
cg00191178	0.172178	0.589934	1.77665	6.35e-07	1.28e-05	0.417756	II	3	74663024	F			N_Shore	chr3:74663506-74664121
cg15804767	0.0251674	0.441525	4.13286	6.35e-07	1.28e-05	0.416357	I	6	31548596	F	LTB	Body	Island	chr6:31548436-31549277
cg18237607	0.128862	0.540724	2.06907	6.35e-07	1.28e-05	0.411862	II	5	37840075	R	GDNF	TSS1500	Island	chr5:37836747-37840726
cg11359210	0.116861	0.527259	2.17372	6.35e-07	1.28e-05	0.410399	I	5	63802280	F	RGS7BP	TSS200	Island	chr5:63801781-63802605
cg13699355	0.263262	0.664304	1.33534	6.35e-07	1.28e-05	0.401041	I	2	468179	R			Island	chr2:467849-468659
cg17113936	0.0738077	0.47271	2.67911	6.35e-07	1.28e-05	0.398902	II	5	38259135	F	EGFLAM	Body	Island	chr5:38257825-38259136
cg12973930	0.114697	0.512526	2.1598	6.35e-07	1.28e-05	0.397829	II	19	57049695	F	ZFP28	TSS1500	Island	chr19:57049675-57050646
cg22053904	0.196405	0.590225	1.58743	6.35e-07	1.28e-05	0.39382	II	6	30228007	F	HLA-L	Body	Island	chr6:30227320-30228255
cg07193766	0.0574685	0.597241	3.37747	6.73e-07	1.32e-05	0.539773	I	11	32457127	R	WT1	TSS200	Island	chr11:32454874-32457311
cg10259748	0.0567258	0.57292	3.33626	6.73e-07	1.32e-05	0.516194	I	6	110679107	F	C6orf186	Body	Island	chr6:110678854-110679108
cg09258813	0.0856583	0.590726	2.78582	6.73e-07	1.32e-05	0.505068	I	8	37823409	R	ADRB3	1stExon	Island	chr8:37822486-37824008
cg02468050	0.126254	0.625766	2.30929	6.73e-07	1.32e-05	0.499511	I	4	93226380	R	GRID2	Body	Island	chr4:93226348-93227007
cg04787024	0.0516987	0.548923	3.4084	6.73e-07	1.32e-05	0.497224	I	2	99553442	R	C2orf55	TSS1500	Island	chr2:99552185-99553831
cg13742526	0.0493894	0.52226	3.40249	6.73e-07	1.32e-05	0.472871	I	19	2252432	F	JSRP1	Body	Island	chr19:2250560-2253959
cg12796383	0.147004	0.612305	2.0584	6.73e-07	1.32e-05	0.465301	II	2	144694405	R			N_Shore	chr2:144694666-144695180
cg03226737	0.113495	0.567596	2.32223	6.73e-07	1.32e-05	0.454101	I	11	7273049	F	SYT9	TSS200	Island	chr11:7272757-7274235
cg02173749	0.030235	0.483107	3.99805	6.73e-07	1.32e-05	0.452872	I	2	121104029	R	INHBB	1stExon	Island	chr2:121101800-121104534
cg10980774	0.070298	0.504325	2.8428	6.73e-07	1.32e-05	0.434027	I	11	112832547	F	NCAM1	Body	Island	chr11:112832524-112834490
cg16650529	0.139244	0.571444	2.037	6.73e-07	1.32e-05	0.4322	I	2	182548750	R			Island	chr2:182547873-182549177
cg14817541	0.230592	0.65943	1.51587	6.73e-07	1.32e-05	0.428837	I	6	133563868	R	EYA4	5'UTR	Island	chr6:133563701-133563905
cg09083627	0.061473	0.489768	2.99408	6.73e-07	1.32e-05	0.428295	I	13	88324597	R	SLITRK5	TSS1500	Island	chr13:88323569-88324640
cg15364725	0.0678363	0.48951	2.85121	6.73e-07	1.32e-05	0.421674	I	10	92617429	R	HTR7	5'UTR	Island	chr10:92616820-92618034
cg15442988	0.0561668	0.477347	3.08725	6.73e-07	1.32e-05	0.421181	I	11	19367937	R			Island	chr11:19366653-19368234
cg17507573	0.0932963	0.512002	2.45626	6.73e-07	1.32e-05	0.418706	I	15	79382998	F	RASGRF1	5'UTR	Island	chr15:79381804-79384209
cg09053680	0.1399	0.555742	1.99002	6.73e-07	1.32e-05	0.415843	I	10	135044114	F	UTF1	1stExon	Island	chr10:135043221-135044560
cg14416311	0.2686	0.679494	1.339	6.73e-07	1.32e-05	0.410893	I	9	89560881	F	GAS1	1stExon	Island	chr9:89560584-89562647
cg05728754	0.0331221	0.442013	3.73823	6.73e-07	1.32e-05	0.408891	I	12	47225326	F			Island	chr12:47224912-47225664
cg18213472	0.120511	0.524587	2.12201	6.73e-07	1.32e-05	0.404076	I	6	84419189	R	SNAP91	TSS200	Island	chr6:84417597-84419378
cg11219917	0.193472	0.597418	1.62662	6.73e-07	1.32e-05	0.403946	II	4	819151	R	CPLX1	5'UTR	Island	chr4:818646-820970
cg10864878	0.115775	0.514007	2.15046	6.73e-07	1.32e-05	0.398231	I	15	47477004	R			Island	chr15:47476369-47477499
cg20286956	0.325837	0.722427	1.1487	6.73e-07	1.32e-05	0.39659	I	1	39547918	R	MACF1	5'UTR	Island	chr1:39547013-39547959
cg01553209	0.11025	0.504077	2.19287	6.73e-07	1.32e-05	0.393827	II	10	22625874	F			Island	chr10:22623350-22625875
cg08782677	0.398444	0.788772	0.985232	6.73e-07	1.32e-05	0.390328	II	X	150346292	R	GPR50	Body	Island	chrX:150345615-150346577
cg12473406	0.0966977	0.617149	2.67407	7.12e-07	1.37e-05	0.520452	I	18	18822927	R	GREB1L	5'UTR	Island	chr18:18821383-18823349
cg22535307	0.0472674	0.546525	3.53137	7.12e-07	1.37e-05	0.499258	I	15	48938370	F	FBN1	TSS1500	Island	chr15:48936810-48938577
cg02650317	0.033769	0.519842	3.9443	7.12e-07	1.37e-05	0.486073	I	20	61808888	R	MIR124-3	TSS1500	Island	chr20:61806254-61810867
cg16781647	0.0611394	0.54376	3.15279	7.12e-07	1.37e-05	0.48262	I	2	73151595	R	EMX1	Body	Island	chr2:73151200-73152060
cg07068756	0.0505425	0.521967	3.36839	7.12e-07	1.37e-05	0.471425	I	4	41258910	F	UCHL1	1stExon	Island	chr4:41258759-41259867
cg20443778	0.0813939	0.551273	2.75977	7.12e-07	1.37e-05	0.469879	I	2	142887886	F	LRP1B	Body	Island	chr2:142887724-142888553
cg10748160	0.0245581	0.483704	4.29985	7.12e-07	1.37e-05	0.459146	I	4	6202384	R	JAKMIP1	TSS200	Island	chr4:6200912-6202724
cg05747459	0.178899	0.6234	1.80101	7.12e-07	1.37e-05	0.444501	I	X	21393306	R	CNKSR2	Body	Island	chrX:21391835-21393408
cg20949845	0.0628103	0.495969	2.98118	7.12e-07	1.37e-05	0.433159	I	5	180076982	F	FLT4	TSS1500	S_Shore	chr5:180075688-180076906
cg21881253	0.0498106	0.482654	3.27646	7.12e-07	1.37e-05	0.432843	I	11	111383576	R	MIR34B	TSS200	Island	chr11:111383168-111383892
cg21521683	0.0362896	0.467588	3.68761	7.12e-07	1.37e-05	0.431298	I	12	22487682	F	ST8SIA1	TSS200	Island	chr12:22486835-22488666
cg02450613	0.0402779	0.471075	3.54789	7.12e-07	1.37e-05	0.430797	I	5	37840089	R	GDNF	TSS1500	Island	chr5:37836747-37840726
cg23918580	0.033403	0.463326	3.79398	7.12e-07	1.37e-05	0.429923	I	14	24046501	F	JPH4	Body	Island	chr14:24044886-24046760
cg12221475	0.198194	0.624922	1.65676	7.12e-07	1.37e-05	0.426728	II	6	1390622	F	FOXF2	1stExon	Island	chr6:1389139-1391393
cg10463150	0.149123	0.570336	1.93531	7.12e-07	1.37e-05	0.421213	I	4	185941601	F	HELT	Body	Island	chr4:185939222-185942747
cg08570521	0.0449919	0.454266	3.3358	7.12e-07	1.37e-05	0.409274	II	4	166794471	R	TLL1	1stExon	N_Shore	chr4:166794545-166795341
cg11416384	0.117708	0.526184	2.16035	7.12e-07	1.37e-05	0.408475	I	4	37246827	F	KIAA1239	1stExon	Island	chr4:37245250-37246979
cg15500907	0.760593	0.352341	-1.11015	7.12e-07	1.37e-05	-0.408252	II	6	112438951	R	LAMA4	Body
cg21114800	0.282615	0.682867	1.27276	7.12e-07	1.37e-05	0.400251	II	X	21393585	F	CNKSR2	Body	S_Shore	chrX:21391835-21393408
cg06782035	0.257646	0.65684	1.35015	7.12e-07	1.37e-05	0.399193	I	5	16179135	F		Body	Island	chr5:16179064-16180420
cg08049640	0.142702	0.535797	1.90868	7.12e-07	1.37e-05	0.393095	I	17	6616799	F	SLC13A5	TSS200	Island	chr17:6616422-6617471
cg18920423	0.0649879	0.454668	2.80657	7.12e-07	1.37e-05	0.389681	I	10	23481389	F	PTF1A	TSS200	Island	chr10:23480697-23482455
cg14159026	0.0347646	0.555142	3.99717	7.54e-07	1.42e-05	0.520377	I	6	105584551	R	BVES	TSS1500	Island	chr6:105584148-105585621
cg20593611	0.050301	0.545833	3.4398	7.54e-07	1.42e-05	0.495532	I	2	164593221	F	FIGN	TSS1500	Island	chr2:164592917-164593511
cg04442576	0.116521	0.612032	2.39302	7.54e-07	1.42e-05	0.495511	I	6	118228650	R	SLC35F1	TSS200	Island	chr6:118228042-118229811
cg17342973	0.0952477	0.583098	2.61398	7.54e-07	1.42e-05	0.48785	I	3	184301239	R			Island	chr3:184301117-184302134
cg23437733	0.0329578	0.500943	3.92596	7.54e-07	1.42e-05	0.467985	I	5	178017571	F	COL23A1	TSS200	Island	chr5:178016558-178017670
cg07087293	0.0963124	0.561313	2.54301	7.54e-07	1.42e-05	0.465	I	16	23313392	R	SCNN1B	TSS200	Island	chr16:23313239-23313946
cg20493960	0.0899641	0.553817	2.62199	7.54e-07	1.42e-05	0.463853	I	11	94502524	R	AMOTL1	Body	Island	chr11:94501366-94502696
cg15621322	0.114585	0.573505	2.32338	7.54e-07	1.42e-05	0.45892	II	21	28218789	F	ADAMTS1	TSS1500	Island	chr21:28218567-28218801
cg09008705	0.200077	0.658791	1.71927	7.54e-07	1.42e-05	0.458715	I	1	115880865	F	NGF	TSS200	Island	chr1:115880167-115881332
cg17815538	0.0595019	0.51043	3.1007	7.54e-07	1.42e-05	0.450928	I	2	238536315	R	LRRFIP1	1stExon	Island	chr2:238535561-238536840
cg02367660	0.0512017	0.495	3.27317	7.54e-07	1.42e-05	0.443798	I	2	238535997	F	LRRFIP1	TSS1500	Island	chr2:238535561-238536840
cg13832669	0.220968	0.663262	1.58574	7.54e-07	1.42e-05	0.442294	I	2	119609429	R			N_Shore	chr2:119611296-119611881
cg03625010	0.0366646	0.473315	3.69034	7.54e-07	1.42e-05	0.436651	II	12	24715484	F	SOX5	TSS200	Island	chr12:24714956-24716243
cg24186674	0.114887	0.536812	2.2242	7.54e-07	1.42e-05	0.421925	II	11	115631116	F			Island	chr11:115630398-115631117
cg24020814	0.0445623	0.466231	3.38715	7.54e-07	1.42e-05	0.421669	I	12	54943484	F	PDE1B	1stExon
cg08227526	0.255888	0.673111	1.39533	7.54e-07	1.42e-05	0.417223	I	4	155663529	R			N_Shore	chr4:155663809-155664315
cg17039391	0.0613377	0.477047	2.95928	7.54e-07	1.42e-05	0.415709	I	11	12030272	F	DKK3	TSS200	Island	chr11:12029737-12030841
cg03279535	0.120329	0.533352	2.14811	7.54e-07	1.42e-05	0.413024	II	2	31360817	F	GALNT14	Body	Island	chr2:31360321-31361821
cg18486102	0.125613	0.538013	2.09866	7.54e-07	1.42e-05	0.4124	I	12	50297777	R	FAIM2	TSS200	Island	chr12:50297580-50297988
cg08294136	0.743322	0.331458	-1.16516	7.54e-07	1.42e-05	-0.411864	I	5	39760800	F
cg03103218	0.211806	0.619699	1.54882	7.54e-07	1.42e-05	0.407893	II	11	63828672	R	MACROD1	Body
cg19180514	0.333859	0.737095	1.14261	7.54e-07	1.42e-05	0.403236	I	X	51361516	F			Island	chrX:51360851-51361777
cg03311684	0.138523	0.540388	1.96387	7.54e-07	1.42e-05	0.401864	I	10	119293360	F	EMX2OS	Body	N_Shore	chr10:119293917-119297675
cg20196129	0.0328166	0.434483	3.7268	7.54e-07	1.42e-05	0.401666	I	10	31609347	R	ZEB1	TSS1500	Island	chr10:31607227-31610094
cg17164016	0.812893	0.416427	-0.965001	7.54e-07	1.42e-05	-0.396466	II	8	110990365	F			S_Shelf	chr8:110986113-110986983
cg12379948	0.0206688	0.414496	4.32583	7.54e-07	1.42e-05	0.393827	I	17	44896424	R	WNT3	TSS1500	Island	chr17:44895800-44897025
cg11642382	0.0373663	0.429785	3.5238	7.54e-07	1.42e-05	0.392418	I	7	145813066	F	CNTNAP2	TSS1500	Island	chr7:145813030-145814084
cg02604524	0.0424173	0.600748	3.82404	7.98e-07	1.48e-05	0.558331	I	3	128720884	F	CCDC48	1stExon	Island	chr3:128719865-128721245
cg18120376	0.0313261	0.547806	4.12823	7.98e-07	1.48e-05	0.51648	I	4	142054254	R	RNF150	1stExon	Island	chr4:142053327-142054601
cg16573178	0.0682175	0.576997	3.08035	7.98e-07	1.48e-05	0.50878	I	1	49242519	R	BEND5	1stExon	Island	chr1:49242371-49242810
cg12042659	0.0365353	0.540496	3.88692	7.98e-07	1.48e-05	0.50396	I	19	58951599	F	ZNF132	TSS200	Island	chr19:58951214-58952250
cg20702559	0.0668317	0.567975	3.08722	7.98e-07	1.48e-05	0.501143	II	8	58907821	F	FAM110B	5'UTR	Island	chr8:58907001-58907822
cg17483297	0.0823724	0.577394	2.80932	7.98e-07	1.48e-05	0.495021	I	5	175084743	R	HRH2	TSS1500	N_Shore	chr5:175085004-175085756
cg11281641	0.090916	0.583327	2.6817	7.98e-07	1.48e-05	0.492411	I	2	171674855	F	GAD1	5'UTR	Island	chr2:171672310-171675447
cg09511846	0.199906	0.670829	1.74662	7.98e-07	1.48e-05	0.470923	II	1	77332991	R	ST6GALNAC5	TSS200	N_Shore	chr1:77333111-77334534
cg02856953	0.0659201	0.534276	3.01879	7.98e-07	1.48e-05	0.468355	I	1	154474530	R	TDRD10	TSS200	Island	chr1:154474107-154475699
cg01950845	0.0449399	0.50977	3.50378	7.98e-07	1.48e-05	0.464831	I	15	93632730	R	RGMA	TSS1500	Island	chr15:93631428-93633173
cg09813525	0.0823055	0.538223	2.70914	7.98e-07	1.48e-05	0.455918	I	13	53420386	F	PCDH8	1stExon	Island	chr13:53419897-53422872
cg11332363	0.125309	0.573818	2.1951	7.98e-07	1.48e-05	0.448509	II	19	54023999	R	ZNF331	TSS200	Island	chr19:54023868-54024560
cg03203223	0.0223347	0.468131	4.38955	7.98e-07	1.48e-05	0.445796	I	7	103630549	R	RELN	TSS1500	Island	chr7:103629525-103630652
cg10188823	0.0866432	0.52959	2.61172	7.98e-07	1.48e-05	0.442947	I	22	29876206	F	NEFH	5'UTR	Island	chr22:29875919-29877242
cg17968795	0.120074	0.555221	2.20914	7.98e-07	1.48e-05	0.435147	II	2	99553406	R	C2orf55	TSS1500	Island	chr2:99552185-99553831
cg02869459	0.0407396	0.473605	3.53918	7.98e-07	1.48e-05	0.432865	I	2	220349208	R	SPEG	Body	Island	chr2:220348955-220349784
cg13248778	0.244697	0.675187	1.46429	7.98e-07	1.48e-05	0.43049	I	7	128337725	F
cg17999376	0.0646027	0.488808	2.9196	7.98e-07	1.48e-05	0.424206	I	8	97169920	R	GDF6	Body	Island	chr8:97169731-97170432
cg02081701	0.278153	0.702343	1.3363	7.98e-07	1.48e-05	0.42419	II	2	139537197	F	NXPH2	Body	N_Shore	chr2:139537692-139538650
cg05163496	0.158681	0.57239	1.85087	7.98e-07	1.48e-05	0.413709	II	2	87018104	R	CD8A	5'UTR	Island	chr2:87015974-87018182
cg06384763	0.136668	0.54972	2.00802	7.98e-07	1.48e-05	0.413051	II	19	12203198	R	ZNF788	Body	Island	chr19:12203028-12203503
cg09418035	0.334429	0.745838	1.15716	7.98e-07	1.48e-05	0.411409	II	X	50213528	R	DGKK	1stExon	N_Shore	chrX:50213658-50213983
cg07126525	0.340101	0.750574	1.14203	7.98e-07	1.48e-05	0.410473	I	6	166218519	R			Island	chr6:166218333-166218876
cg06977036	0.101434	0.505434	2.31698	7.98e-07	1.48e-05	0.404	II	17	8906204	R			N_Shore	chr17:8906236-8908080
cg22926378	0.131906	0.534493	2.01866	7.98e-07	1.48e-05	0.402587	I	X	6144633	R	NLGN4X	5'UTR	Island	chrX:6144120-6145906
cg04360049	0.0449311	0.446489	3.31284	7.98e-07	1.48e-05	0.401557	II	1	158150797	R	CD1D	5'UTR	Island	chr1:158150620-158151503
cg20464804	0.107447	0.508826	2.24354	7.98e-07	1.48e-05	0.401378	II	22	33454491	F	SYN3	TSS200	Island	chr22:33453892-33454505
cg10923662	0.328876	0.730032	1.15041	7.98e-07	1.48e-05	0.401156	I	6	32064258	F	TNXB	Body	Island	chr6:32063533-32065044
cg19038690	0.0329452	0.430904	3.70923	7.98e-07	1.48e-05	0.397959	I	6	151561667	R	AKAP12	5'UTR	Island	chr6:151561283-151562550
cg03966785	0.149303	0.542871	1.86237	7.98e-07	1.48e-05	0.393568	I	4	55097476	R	PDGFRA	5'UTR	Island	chr4:55096185-55100331
cg09567439	0.209996	0.60284	1.52141	7.98e-07	1.48e-05	0.392844	II	15	60297694	F	FOXB1	Body	Island	chr15:60296135-60298520
cg09788492	0.0505197	0.439849	3.12209	7.98e-07	1.48e-05	0.389329	II	10	101292477	R	NKX2-3	TSS1500	Island	chr10:101292436-101292851
cg00773902	0.11328	0.689073	2.60476	8.45e-07	1.53e-05	0.575793	I	19	19007324	F	GDF1	TSS1500	Island	chr19:19006031-19007546
cg16714055	0.065884	0.594583	3.17388	8.45e-07	1.53e-05	0.528699	I	20	61051341	R	GATA5	TSS1500	Island	chr20:61049361-61051897
cg02860732	0.159761	0.686451	2.10324	8.45e-07	1.53e-05	0.52669	I	16	12995292	F	SHISA9	TSS200	Island	chr16:12994574-12997690
cg08682544	0.0909582	0.585093	2.68539	8.45e-07	1.53e-05	0.494134	I	16	66638438	R	CMTM3	5'UTR	Island	chr16:66638254-66639561
cg22373181	0.0339521	0.516124	3.92615	8.45e-07	1.53e-05	0.482172	I	2	39893080	R	TMEM178	1stExon	N_Shore	chr2:39893121-39893496
cg02711647	0.0376717	0.511009	3.7618	8.45e-07	1.53e-05	0.473338	I	2	45237689	R	SIX2	TSS1500	Island	chr2:45235511-45237792
cg04125371	0.0400129	0.504301	3.65575	8.45e-07	1.53e-05	0.464288	I	15	48937213	R	FBN1	5'UTR	Island	chr15:48936810-48938577
cg13689003	0.108444	0.565303	2.38208	8.45e-07	1.53e-05	0.456859	I	1	156406102	F			Island	chr1:156405160-156406350
cg04319276	0.173991	0.613417	1.81785	8.45e-07	1.53e-05	0.439426	II	19	42445244	F			Island	chr19:42444020-42445255
cg02907402	0.79751	0.378013	-1.07707	8.45e-07	1.53e-05	-0.419497	II	6	30079425	R	TRIM31	Body
cg08095852	0.0938937	0.512968	2.44977	8.45e-07	1.53e-05	0.419074	I	4	176987020	R	WDR17	1stExon	Island	chr4:176986921-176987360
cg01664670	0.0393716	0.454719	3.52975	8.45e-07	1.53e-05	0.415347	I	20	39316308	F	MAFB	3'UTR	Island	chr20:39316039-39316322
cg14267263	0.0281392	0.440203	3.96751	8.45e-07	1.53e-05	0.412064	I	9	841436	F	DMRT1	TSS1500	Island	chr9:841374-843364
cg04151220	0.906988	0.50095	-0.856416	8.45e-07	1.53e-05	-0.406038	II	6	30080393	R	TRIM31	Body
cg16232183	0.159901	0.564488	1.81976	8.45e-07	1.53e-05	0.404587	II	13	96204854	R	CLDN10	TSS200	Island	chr13:96204691-96205496
cg05270634	0.038833	0.439643	3.50098	8.45e-07	1.53e-05	0.40081	I	17	41177445	R	RND2	1stExon	Island	chr17:41177336-41177593
cg14872952	0.0587467	0.459169	2.96645	8.45e-07	1.53e-05	0.400423	I	4	4867164	R			N_Shore	chr4:4867386-4867673
cg22111078	0.146972	0.546744	1.89533	8.45e-07	1.53e-05	0.399773	I	5	172655925	R			Island	chr5:172655840-172656202
cg21207665	0.223038	0.616937	1.46784	8.45e-07	1.53e-05	0.3939	II	14	37129342	F	PAX9	5'UTR	N_Shore	chr14:37131181-37132785
cg00866976	0.0634502	0.454992	2.84214	8.45e-07	1.53e-05	0.391542	I	16	56224782	F	GNAO1	TSS1500	Island	chr16:56224731-56224980
cg19057986	0.115508	0.504615	2.12719	8.45e-07	1.53e-05	0.389107	I	17	46802871	F	HOXB13	3'UTR	Island	chr17:46802790-46803076
cg13334650	0.0269827	0.572132	4.40624	8.94e-07	1.59e-05	0.54515	I	11	6440065	R	APBB1	5'UTR	Island	chr11:6439863-6440732
cg09571420	0.0356139	0.561559	3.97892	8.94e-07	1.59e-05	0.525945	I	7	145813008	F	CNTNAP2	TSS1500	N_Shore	chr7:145813030-145814084
cg03323292	0.025649	0.547261	4.41525	8.94e-07	1.59e-05	0.521612	I	11	134146132	R	GLB1L3	TSS200	Island	chr11:134145559-134147180
cg16785690	0.110797	0.620426	2.48534	8.94e-07	1.59e-05	0.509629	II	9	135037323	R	NTNG2	TSS200	Island	chr9:135036713-135038933
cg14236735	0.123567	0.63079	2.35187	8.94e-07	1.59e-05	0.507223	I	9	133536345	F			Island	chr9:133534534-133542394
cg22975913	0.109302	0.586356	2.42346	8.94e-07	1.59e-05	0.477054	II	11	32457727	R	WIT1	Body	N_Shore	chr11:32459422-32459878
cg12146546	0.141365	0.609155	2.10738	8.94e-07	1.59e-05	0.46779	I	17	6616883	F	SLC13A5	TSS200	Island	chr17:6616422-6617471
cg11747771	0.0616032	0.52809	3.09971	8.94e-07	1.59e-05	0.466487	I	9	6645468	F	GLDC	1stExon	Island	chr9:6645080-6645975
cg16257091	0.224138	0.681146	1.60357	8.94e-07	1.59e-05	0.457007	II	11	27743580	F	BDNF	TSS1500	Island	chr11:27743472-27744564
cg17054969	0.021596	0.47833	4.46917	8.94e-07	1.59e-05	0.456734	I	12	48398374	F	COL2A1	TSS200	Island	chr12:48397889-48398731
cg01419831	0.0757883	0.528123	2.80083	8.94e-07	1.59e-05	0.452334	I	2	162283705	R			Island	chr2:162283581-162284677
cg18388380	0.132753	0.57613	2.11765	8.94e-07	1.59e-05	0.443376	I	5	63802491	R	RGS7BP	1stExon	Island	chr5:63801781-63802605
cg13005999	0.108921	0.543104	2.31795	8.94e-07	1.59e-05	0.434183	II	14	104928055	R			Island	chr14:104927441-104928653
cg13455704	0.285663	0.714882	1.32339	8.94e-07	1.59e-05	0.429219	II	13	36871754	R	C13orf38	Body	Island	chr13:36871667-36872059
cg17853504	0.0399485	0.46365	3.53682	8.94e-07	1.59e-05	0.423702	II	12	24715538	F	SOX5	TSS200	Island	chr12:24714956-24716243
cg20329153	0.128618	0.550536	2.09775	8.94e-07	1.59e-05	0.421918	I	7	121950282	F			Island	chr7:121950249-121950927
cg13168683	0.041652	0.463349	3.47564	8.94e-07	1.59e-05	0.421697	II	4	6202379	R	JAKMIP1	TSS200	Island	chr4:6200912-6202724
cg00639886	0.0437782	0.458517	3.38869	8.94e-07	1.59e-05	0.414739	I	12	54943102	F	PDE1B	TSS200
cg18722881	0.0767799	0.491488	2.67836	8.94e-07	1.59e-05	0.414708	II	11	22688139	R	GAS2	TSS200	N_Shore	chr11:22688285-22688617
cg15778457	0.0479924	0.461109	3.26423	8.94e-07	1.59e-05	0.413116	I	7	155165295	F			Island	chr7:155164557-155167854
cg02055132	0.10049	0.513476	2.35324	8.94e-07	1.59e-05	0.412986	I	3	96533295	R	EPHA6	TSS200	Island	chr3:96532023-96533625
cg16886987	0.228652	0.637963	1.48032	8.94e-07	1.59e-05	0.409311	II	21	38378634	F	DSCR6	TSS1500	Island	chr21:38377937-38379437
cg14034197	0.0922928	0.49779	2.43125	8.94e-07	1.59e-05	0.405497	II	18	18823107	R	GREB1L	5'UTR	Island	chr18:18821383-18823349
cg21064916	0.114296	0.517337	2.17833	8.94e-07	1.59e-05	0.403041	I	11	44340839	F			N_Shore	chr11:44341265-44341757
cg09306606	0.0700771	0.4687	2.74165	8.94e-07	1.59e-05	0.398623	I	8	107284054	F	OXR1	5'UTR	S_Shore	chr8:107282031-107283876
cg05804863	0.0465053	0.442408	3.24991	8.94e-07	1.59e-05	0.395903	I	15	79724519	R	KIAA1024	TSS1500	Island	chr15:79724099-79725643
cg03699182	0.187982	0.583022	1.63296	8.94e-07	1.59e-05	0.39504	I	2	121104187	F	INHBB	1stExon	Island	chr2:121101800-121104534
cg16465502	0.0907999	0.484744	2.41646	8.94e-07	1.59e-05	0.393944	II	2	105461796	F			S_Shore	chr2:105459127-105461770
cg20097440	0.0962765	0.486924	2.33844	8.94e-07	1.59e-05	0.390647	I	2	72374969	R	CYP26B1	TSS200	Island	chr2:72371121-72375004
cg15602740	0.0521102	0.597374	3.519	9.46e-07	1.64e-05	0.545263	I	3	120004186	F			Island	chr3:120003883-120004426
cg13186327	0.128318	0.657932	2.35822	9.46e-07	1.64e-05	0.529615	I	12	45444895	R	DBX2	TSS200	Island	chr12:45444202-45445386
cg08972130	0.0435308	0.570944	3.71324	9.46e-07	1.64e-05	0.527413	I	12	24715478	F	SOX5	TSS200	Island	chr12:24714956-24716243
cg16676492	0.047635	0.563015	3.56308	9.46e-07	1.64e-05	0.51538	I	15	34806592	R			Island	chr15:34806490-34807382
cg07258916	0.0357866	0.54714	3.93442	9.46e-07	1.64e-05	0.511354	I	7	132262353	F	PLXNA4	TSS1500	Island	chr7:132260474-132262527
cg08521987	0.117172	0.61099	2.38252	9.46e-07	1.64e-05	0.493818	II	10	119000927	R	SLC18A2	5'UTR	Island	chr10:119000435-119001530
cg14185025	0.0710148	0.548583	2.94952	9.46e-07	1.64e-05	0.477568	I	14	100259341	R	EML1	TSS1500	Island	chr14:100259160-100259542
cg00544449	0.130432	0.607667	2.21998	9.46e-07	1.64e-05	0.477235	I	15	79724802	R	KIAA1024	TSS200	Island	chr15:79724099-79725643
cg14511946	0.116528	0.589637	2.33915	9.46e-07	1.64e-05	0.473109	I	9	23850969	R			Island	chr9:23850910-23851522
cg07254054	0.054171	0.526096	3.27973	9.46e-07	1.64e-05	0.471925	I	3	96533258	F	EPHA6	TSS200	Island	chr3:96532023-96533625
cg01433610	0.101451	0.571938	2.49508	9.46e-07	1.64e-05	0.470487	I	17	5403879	F	LOC728392	1stExon	Island	chr17:5403131-5404602
cg07122245	0.0357766	0.502716	3.81266	9.46e-07	1.64e-05	0.46694	I	7	37488428	F	ELMO1	5'UTR	Island	chr7:37487354-37488672
cg08473090	0.0474631	0.491265	3.37162	9.46e-07	1.64e-05	0.443802	I	17	43861104	F	CRHR1	TSS1500	Island	chr17:43860684-43862928
cg10205753	0.0605481	0.499169	3.04337	9.46e-07	1.64e-05	0.438621	II	8	54792627	R	RGS20	Body	Island	chr8:54791845-54795141
cg18996590	0.0267574	0.462319	4.11088	9.46e-07	1.64e-05	0.435561	I	8	30890583	F	WRN	TSS200
cg13798146	0.071222	0.498974	2.80857	9.46e-07	1.64e-05	0.427752	I	15	83875703	F	HDGFRP3	Body	Island	chr15:83875648-83877079
cg12885864	0.268592	0.693973	1.36946	9.46e-07	1.64e-05	0.425381	II	X	139846881	F			Island	chrX:139846646-139846955
cg20272287	0.406037	0.819711	1.01351	9.46e-07	1.64e-05	0.413675	I	17	19247905	F	MIR1180	TSS200	Island	chr17:19247785-19248069
cg03057083	0.288233	0.700007	1.28013	9.46e-07	1.64e-05	0.411774	II	16	12995300	F	SHISA9	TSS200	Island	chr16:12994574-12997690
cg02012576	0.0274181	0.433313	3.98221	9.46e-07	1.64e-05	0.405895	I	12	133485691	R			Island	chr12:133484658-133485739
cg15694715	0.348262	0.753063	1.1126	9.46e-07	1.64e-05	0.404801	II	11	118402280	R	TMEM25	5'UTR	S_Shore	chr11:118401235-118402069
cg15079315	0.123209	0.52533	2.09211	9.46e-07	1.64e-05	0.402121	I	20	4981089	F	SLC23A2	5'UTR
cg19166660	0.224177	0.623822	1.47649	9.46e-07	1.64e-05	0.399645	I	1	57889035	R	DAB1	5'UTR	Island	chr1:57887963-57890637
cg21512324	0.801705	0.40963	-0.968748	9.46e-07	1.64e-05	-0.392074	I	8	89718417	F
cg24115681	0.810443	0.420295	-0.94731	9.46e-07	1.64e-05	-0.390149	II	7	114566161	F	MDFIC	Body	S_Shelf	chr7:114562170-114563193
cg05846044	0.895321	0.50554	-0.824578	9.46e-07	1.64e-05	-0.38978	II	6	30080189	F	TRIM31	Body
cg01139508	0.125397	0.633287	2.33635	1e-06	1.7e-05	0.50789	I	3	44626538	R	ZNF660	5'UTR	Island	chr3:44626325-44626794
cg04184836	0.0601624	0.566532	3.23522	1e-06	1.7e-05	0.506369	I	15	83316640	R	CPEB1	1stExon	Island	chr15:83315116-83317541
cg20686479	0.0368639	0.539756	3.87203	1e-06	1.7e-05	0.502892	I	11	19735701	R	NAV2	Body	S_Shore	chr11:19733936-19735320
cg04550737	0.11116	0.585743	2.39763	1e-06	1.7e-05	0.474583	I	1	119530600	F	TBX15	5'UTR	Island	chr1:119529819-119530712
cg14598327	0.12742	0.600963	2.23768	1e-06	1.7e-05	0.473542	I	17	54675137	R			Island	chr17:54674873-54675232
cg24102241	0.0234962	0.494217	4.39465	1e-06	1.7e-05	0.470721	I	19	1401310	R	GAMT	1stExon	Island	chr19:1401092-1401784
cg21692846	0.0355732	0.49273	3.79193	1e-06	1.7e-05	0.457157	I	11	134146075	F	GLB1L3	TSS200	Island	chr11:134145559-134147180
cg10356613	0.126113	0.582948	2.20865	1e-06	1.7e-05	0.456835	I	17	35294491	R	LHX1	TSS200	Island	chr17:35291899-35300875
cg13368756	0.0450898	0.498331	3.46623	1e-06	1.7e-05	0.453242	I	5	11904127	R	CTNND2	TSS200	Island	chr5:11903550-11904703
cg18465484	0.280261	0.726834	1.37486	1e-06	1.7e-05	0.446574	I	19	17138051	F	CPAMD8	TSS1500
cg05981038	0.67388	0.228661	-1.55928	1e-06	1.7e-05	-0.445219	II	5	40841590	R	CARD6	1stExon
cg10273340	0.0557897	0.499629	3.16279	1e-06	1.7e-05	0.443839	I	16	56224793	F	GNAO1	TSS1500	Island	chr16:56224731-56224980
cg05478631	0.135231	0.578539	2.09699	1e-06	1.7e-05	0.443308	I	6	166581538	F	T	5'UTR	Island	chr6:166579973-166583423
cg02162886	0.0489161	0.488912	3.32119	1e-06	1.7e-05	0.439996	I	14	61114145	F	SIX1	Body	Island	chr14:61114102-61116552
cg08527124	0.699921	0.260443	-1.42622	1e-06	1.7e-05	-0.439478	II	16	89382891	F	ANKRD11	Body
cg10305311	0.0933442	0.524227	2.48956	1e-06	1.7e-05	0.430883	I	13	96204873	R	CLDN10	TSS200	Island	chr13:96204691-96205496
cg14048780	0.0227008	0.437603	4.26881	1e-06	1.7e-05	0.414903	I	9	91793365	R	SHC3	1stExon	Island	chr9:91792662-91793611
cg00450824	0.0232551	0.436928	4.23178	1e-06	1.7e-05	0.413673	I	11	8615685	F	STK33	TSS200	Island	chr11:8615397-8615889
cg22379207	0.0320548	0.439326	3.77668	1e-06	1.7e-05	0.407272	II	19	37329274	F	ZNF790	1stExon	Island	chr19:37328896-37329518
cg24002887	0.256595	0.662406	1.36822	1e-06	1.7e-05	0.405811	I	7	64407743	F			Island	chr7:64407589-64408299
cg01532436	0.215414	0.620954	1.52738	1e-06	1.7e-05	0.40554	II	19	48983942	F	CYTH2	3'UTR	Island	chr19:48983562-48984175
cg14215472	0.102123	0.506901	2.3114	1e-06	1.7e-05	0.404778	II	17	27940404	F	ANKRD13B	Body	Island	chr17:27939298-27940770
[truncated: 1,002 more rows]

## Sheet: Table S3
Table S3. 640 most variable methylation sites from 24 CRC patient sample.
CpG_ID	TCGA-A6-2671-lo	TCGA-A6-2680-lo	TCGA-A6-2682-lo	TCGA-A6-2684-lo	TCGA-A6-2685-lo	TCGA-A6-5667-lo	TCGA-AA-3488-lo	TCGA-AG-A020-lo	TCGA-AA-3494-lo	TCGA-AA-3495-lo	TCGA-AA-3509-lo	TCGA-A6-2686-hi	TCGA-AA-3502-hi	TCGA-AA-3492-hi	TCGA-AA-3510-hi	TCGA-AA-3663-hi	TCGA-AA-3697-hi	TCGA-AA-3713-hi	TCGA-G4-6302-hi	TCGA-G4-6320-hi	TCGA-AZ-6598-hi	TCGA-AZ-6599-hi	TCGA-AZ-6601-hi	TCGA-AG-A02N-hi	lostev	histev	hilostev
cg00314029	-0.0896594	-0.098675	-0.243286	-0.500045	-0.226094	-0.284109	0.0857753	0.101951	-0.58405	0.048736	-0.443373	0.0128614	-0.029086	-0.0343943	0.150148	0.220627	0.130705	-0.0997179	0.0455816	0.0202033	0.131863	0.041246	0.024524	-0.0105916	0.237368	0.0888215	0.211501
cg07530416	-0.218671	-0.424226	-0.0604132	0.163236	0.0688151	-0.225984	0.0933837	-0.131865	-0.328725	0.013164	-0.251706	0.192976	0.151891	0.213491	0.077627	0.0334367	0.0394294	0.107729	0.33113	0.222315	0.282038	0.266523	0.200973	0.158374	0.189008	0.0922698	0.205711
cg13539372	-0.317006	0.141248	0.156069	0.112897	-0.182276	0.0655361	-0.467219	-0.0873634	-0.4153	0.18582	-0.0669964	0.247379	0.184047	0.247417	0.016477	0.258076	0.0942828	0.130581	0.342905	0.189539	0.305481	0.033709	0.140769	0.161799	0.237265	0.0988941	0.217149
cg00025981	-0.0262345	0.00519611	-0.0314977	-0.0423654	-0.022537	-0.0125851	-0.0387129	0.08267	-0.0202178	-0.0323233	-0.00615161	0.355477	-0.0135707	-0.0276447	0.00248027	0.563963	-0.0231699	0.451276	0.112389	0.332999	0.611465	0.278627	0.2786	-0.0257829	0.0347676	0.234032	0.208643
cg00068160	-0.00517796	0.0115897	-0.00946892	0.00850948	0.0261203	-0.0120774	-0.0091009	-0.0149335	0.0613881	0.0177819	-0.0795513	0.423872	-0.0405737	0.0326711	0.0289961	0.301269	-0.0387826	0.272817	0.150607	0.364207	0.79961	0.428896	0.222647	0.0635798	0.0344501	0.238981	0.210366
cg00126034	0.00210201	0.183913	0.0346916	0.0227694	0.0149399	-0.0218783	-0.00606838	0.000907294	0.00548594	0.297103	-0.00131352	0.247249	0.580145	0.0516749	0.033527	0.319594	0.00711336	0.456027	0.15727	0.550163	0.580181	0.437986	0.310636	0.0969498	0.0993977	0.213286	0.209087
cg00163037	0.00374316	0.10447	-0.0033543	0.0151466	0.00133617	0.0130827	0.23963	0.00672045	-0.00917417	0.133625	0.00295631	0.350958	0.335007	-0.0165943	0.0199708	0.581515	-0.00478123	0.429399	0.124495	0.527806	0.552711	0.586944	0.127691	0.0191086	0.0795492	0.242111	0.217811
cg00185170	-0.0137617	-0.0239231	0.124414	-0.000553033	0.00237787	0.046835	0.0124635	0.000719457	0.0244869	0.303415	0.0238723	0.613341	-0.0176485	-0.0306642	0.0148161	0.606258	0.00173292	0.279754	0.148779	0.51952	0.435096	0.0165097	0.360019	0.0497055	0.0943754	0.249357	0.212572
cg00307214	-0.0120221	0.00187748	-0.0105648	0.0048704	-0.00597248	0.0205013	0.012902	0.205798	-0.00380521	0.0131927	-0.0165677	0.481417	0.280561	0.217837	0.164298	0.273666	-0.0154758	0.455852	0.0618938	0.549449	0.657364	0.318311	0.345032	0.0185347	0.0630114	0.206264	0.208217
cg00323695	-0.0011763	0.0229464	-0.0225742	0.0191268	-0.0203288	-0.0117429	-0.0133848	0.0128347	-0.0243639	0.0161253	-0.0224036	0.451285	0.231832	-0.032911	0.0477553	0.523073	-0.0240189	0.426573	0.216207	0.460486	0.587054	0.423247	0.290026	-0.00471322	0.0186288	0.221541	0.214869
cg00325750	0.213474	0.142026	0.107302	0.0173899	-0.0597697	0.0854856	-0.0197946	-0.0379204	-0.0269143	0.00922071	-0.0795474	0.620398	0.00959086	-0.00579405	-0.0123095	0.592789	0.127068	0.250773	0.0395422	0.272464	0.658767	0.0346692	0.339308	0.2829	0.0928487	0.246481	0.21777
cg00332249	0.00121102	0.0421805	-0.0012112	0.0153995	0.0138	0.0179236	-0.00498293	-0.0136834	0.0139674	0.176466	0.0678694	0.403291	0.684163	-0.00604167	-0.0041683	0.0337165	0.00570431	0.316653	0.159336	0.544255	0.55959	0.0880838	0.370833	0.0320707	0.0537104	0.246934	0.212309
cg00368755	0.0116206	-0.0903537	-0.212015	0.0258965	0.00683261	0.00582249	-0.168341	-0.126133	-0.0813838	-0.0226388	-0.218691	-0.453709	-0.748591	-0.104462	-0.174843	-0.405589	-0.337719	-0.360718	0.0140624	-0.448662	0.0117664	-0.590492	0.0232972	-0.513272	0.0919231	0.249098	0.224533
cg00375250	-0.0212308	-0.00691363	-0.0478039	-0.0020868	-0.0230018	0.00883495	-0.0314048	0.0873343	0.0426202	0.032395	-0.0228503	0.385083	0.125372	-0.0663677	0.0264554	0.580467	0.0314201	0.584749	0.0515732	0.515598	0.488753	0.277187	0.0719184	0.102602	0.0392095	0.236915	0.212653
cg00465284	-0.010072	-0.0180736	-0.0595337	0.000210813	-0.000622109	0.0374788	-0.0273545	-0.0112978	-0.0338801	-0.0157389	-0.0086128	0.388047	0.25916	-0.0310981	-0.0467122	0.445559	-0.0265777	0.397141	0.0558662	0.473602	0.522867	0.0287501	0.308356	0.329957	0.0239695	0.212496	0.20073
cg00478361	-0.0219848	-0.00572347	-0.026235	-0.0177207	-0.00384908	0.00665631	-0.0192229	-0.014866	-0.0184214	-0.0111545	-0.0159649	0.468556	0.0241838	-0.0164318	0.0152466	0.620287	0.00868455	0.423093	0.0833939	0.371609	0.576009	-0.00149522	0.0227013	-0.00737121	0.00939304	0.249413	0.210248
cg00522893	0.0389951	0.0304097	0.0865886	0.0727853	0.0141373	0.016621	0.00883697	0.0090026	0.0163376	0.0317986	0.0412218	0.463967	0.170942	0.0280031	0.105007	0.236892	0.00496794	0.523749	0.265617	0.474915	0.688798	0.571463	0.0451288	0.0134423	0.0257419	0.240328	0.213832
cg00549910	-0.00990563	0.00358669	-0.0110775	-0.00375731	-0.00575105	0.0051001	-0.00689327	0.257691	5.56585e-05	-0.00782075	-0.00216228	0.366722	0.243091	-0.00634695	0.0120988	0.498437	0.000732818	0.304347	-0.0511466	0.602367	0.624133	-0.000128338	0.350418	0.0375118	0.0790331	0.246628	0.214055
cg00577109	0.00629293	-0.0194213	0.00240386	0.0140254	0.0142059	0.00320437	0.00957291	0.00995474	0.00347253	-0.0136364	0.00532402	0.391955	-7.96568e-05	-0.0277704	-0.00169399	0.545472	-0.00281627	0.371402	0.170481	0.370345	0.520825	0.542669	0.256048	-0.00318267	0.0106514	0.229503	0.205386
cg00606902	0.0016679	-0.0351676	-0.0143419	0.0172775	0.0108465	0.000178742	-0.0168977	0.0456236	-0.0125859	-0.0149271	0.0130904	0.592009	0.0694025	0.033448	0.00795522	0.176466	-0.00286433	0.217983	0.227415	0.471217	0.776769	0.0895647	0.24619	0.252911	0.0218599	0.237608	0.212169
cg00630724	-0.0372912	0.0649774	0.004613	-0.00299499	-0.00174291	-0.00103641	-0.0156094	0.00610505	0.00805295	-0.0540626	-0.00165334	-0.0143353	0.303007	0.440381	-0.00534162	0.469671	-0.00212379	0.420625	0.173158	0.377117	0.705211	0.483247	0.0987245	-0.0114401	0.0297203	0.239316	0.220831
cg00668215	-0.0259525	-0.0046805	0.0083611	0.0381043	-0.0125496	0.00683076	0.000946304	0.0169244	0.0432061	0.0354964	-0.00305345	0.488659	-0.057957	-0.0419726	-0.029373	0.371634	0.0102814	0.445964	0.186155	0.332254	0.646659	0.139545	0.434975	0.00462272	0.0220647	0.24027	0.205977
cg00708380	0.0119089	0.0259175	0.00314044	0.0163144	0.0116514	-2.01568e-05	0.00135448	0.0107489	-0.00615767	0.176018	0.00411253	0.570528	0.351305	-0.0174727	0.0507139	0.0223779	0.0130387	0.545704	0.278632	0.643204	0.450991	0.424603	0.388163	0.00646716	0.0514479	0.242689	0.223343
cg00840310	-0.0524469	-0.0543166	-0.0438806	0.00239838	0.0129741	-0.0121166	-0.0437254	0.153477	-0.0438044	0.0095825	0.0502963	0.572612	0.120642	0.217884	-0.00313731	0.505522	0.31583	0.608056	0.201863	0.632837	0.641793	0.444301	0.505688	-0.045578	0.0615732	0.243377	0.258936
cg00924796	-0.0302547	-0.00919149	-0.0436428	0.0248485	0.00503411	0.00315248	-0.0244478	0.0219161	-0.00469031	0.0755841	0.00547002	0.406249	-0.0214355	-0.0328825	0.00900833	0.0390759	-0.0156251	0.543208	0.0868417	0.443495	0.634959	0.0158778	0.316316	0.194847	0.0321695	0.238254	0.200907
cg00936907	0.00505273	0.057284	-0.0263403	0.0177792	0.0016509	-0.0124946	-0.00370013	-0.00980007	-0.0146576	0.215638	-0.015224	0.534894	0.295832	0.144645	0.159212	0.00886617	-0.00521846	0.453533	0.213983	0.442151	0.674273	0.00776896	0.17002	0.0586747	0.0687913	0.221092	0.201223
cg00981795	-0.0979048	-0.0507645	-0.0230668	0.198705	-0.0046592	0.00131487	-0.00810815	-0.0285674	-0.0198964	0.0317157	-0.00051313	0.350139	0.437092	0.173158	-0.0103224	0.324782	-0.0525127	0.428747	0.0750954	0.521942	0.492324	0.48148	-0.143667	0.384759	0.073814	0.229901	0.219887
cg00993824	-0.0143561	0.0595709	-0.0197732	0.0270496	0.00125587	0.000712275	-0.0282544	-0.0325506	-0.000271909	0.288292	0.00122609	0.489673	0.171087	0.288719	0.0242426	0.568885	-0.0131634	0.292959	0.107329	0.533526	0.599951	0.472408	0.0812936	0.109538	0.0908712	0.222172	0.216752
cg01141580	0.0188217	-0.0080635	0.0109624	0.00757249	0.00102536	-0.00563779	0.213251	-0.00571189	-0.00618902	0.0031059	-0.00510554	0.610086	-0.0148375	-0.0134787	0.0717732	0.400461	0.018268	0.471643	0.245429	0.229859	0.699971	0.0979912	0.0285648	0.0803427	0.0645364	0.245323	0.209923
cg01144933	-0.0429332	-0.0283723	-0.00826874	-0.0021521	0.0399733	-0.00104299	-0.00366783	0.0606617	-0.0136647	0.223638	-0.0217323	0.214683	0.0723551	-0.0185751	0.0522619	0.0479896	0.451925	0.523458	0.200766	0.603478	0.505811	0.470329	0.135592	-0.0131522	0.0741356	0.228052	0.208304
cg01160241	-0.0640356	0.125933	-0.0335936	0.211259	-0.0206042	-0.0213616	-0.0388636	0.0126212	-0.0439385	-0.0379585	-0.0763624	0.490685	0.407213	-0.0810618	-0.0455097	0.01039	-0.0282296	0.0766645	0.115486	0.439253	0.599001	0.376867	0.0866528	0.368663	0.0880093	0.23497	0.210229
cg01172640	-0.0167599	-0.00514416	-0.0142371	0.00223374	0.0155974	-0.00424402	-0.00329805	-0.0087289	-0.0091061	0.312307	0.00179334	0.530069	0.020543	-0.0165328	-0.000682754	0.37169	-0.00967259	0.41517	0.20035	0.599714	0.642171	0.10644	0.268584	-0.0142359	0.0958321	0.24873	0.219631
cg01197613	0.0262333	0.0268055	0.00496739	-0.000580668	0.201116	0.0438641	-0.0528764	-0.00716646	-0.0153254	0.0184424	0.209714	0.558218	0.325888	0.117279	0.0440566	0.303747	-0.0319737	0.453914	0.253005	0.625111	0.687172	0.199423	0.133139	0.22256	0.0850701	0.223962	0.215769
cg01224891	-0.0339742	0.142347	-0.0489594	-0.00328871	-0.000886689	-0.00263611	-0.0138832	0.186794	-0.0146876	-0.00669069	-0.00765141	0.479397	-0.00865017	-0.0300413	-0.0364024	-0.00477468	-0.00993386	0.384352	0.19382	0.481926	0.537028	0.526985	0.147618	-0.0175346	0.0746502	0.241581	0.204419
cg01231779	0.0701265	-0.0201174	0.144508	-0.0146153	-0.00538292	0.21441	0.0172961	0.0743087	0.00557362	-0.000398082	0.0526407	0.439128	0.010705	0.15272	-0.00396852	0.392831	0.375283	0.355581	-0.0292844	0.573521	0.665022	0.062587	0.290001	0.0240015	0.0739561	0.233931	0.204629
cg01297756	-0.101116	-0.0165947	-0.0602021	-0.00765985	-0.0100348	-0.0134703	-0.0118401	0.204308	-0.0925376	-0.0125031	-0.103488	0.311127	0.447007	-0.0321891	-0.0631912	0.438963	-0.0523601	0.289357	-0.0680153	0.40349	0.446582	0.362459	0.211125	0.309498	0.0843614	0.209229	0.205729
cg01307115	0.022583	-0.21062	-0.112074	0.0108796	-0.0206551	-0.0887096	-0.0903813	0.0187175	-0.103348	0.003127	-0.228341	-0.525865	0.0159255	-0.187101	-0.113879	-0.0453923	-0.366637	-0.44591	-0.234732	-0.213444	-0.644796	0.0190065	-0.0200023	-0.606916	0.0889856	0.236667	0.20417
cg01377006	0.00949873	0.261852	0.00488793	0.00736504	0.00170832	0.0139131	-0.0093515	0.00277063	-0.00958939	0.0845778	0.0353409	0.514881	0.46515	0.00370437	-0.000532989	0.186441	0.00364094	0.304849	0.0932294	0.66313	0.756331	0.36159	0.352713	0.386851	0.07922	0.249406	0.234996
cg01393632	-0.0482924	-0.0797038	0.057008	0.035044	-0.0114582	0.088409	0.0458409	-0.0358369	-0.0208355	-0.0462051	-0.0115042	0.195405	0.0511682	-0.024029	-0.00601982	0.339336	-0.0438206	0.271782	0.206686	0.438649	0.773941	0.310122	0.362787	-0.0011015	0.0520849	0.234251	0.206802
cg01416388	-0.0359651	0.00384146	0.235682	0.00599795	0.00211546	0.0186375	-0.0237277	0.112217	0.00310805	0.0304901	-0.0189056	0.435878	0.146904	0.276713	0.0586511	0.285539	0.0816413	0.241687	0.051708	0.595711	0.664642	0.201249	0.344556	-0.0736598	0.0784753	0.21578	0.200036
cg01504555	0.000892593	-0.00829311	-0.00865731	-0.00612195	0.00330805	-0.0374332	-0.0589522	0.00372989	0.00993701	-0.00357006	0.00176815	0.00525957	0.351369	0.317577	0.0044219	0.00445457	0.00385244	0.0813038	0.227054	0.525016	0.778415	0.00573085	0.171338	-0.00321838	0.0205579	0.245502	0.204818
cg01592801	0.0491603	0.0450603	-0.0423322	0.0803886	0.0139571	0.101889	0.0835254	0.00416109	0.166959	0.135622	0.001591	0.50758	-0.0422705	-0.0495935	0.0363367	0.250923	0.200866	0.353956	0.151874	0.448351	0.729184	-0.0112469	0.418419	0.0750644	0.0626965	0.24216	0.201262
cg01607934	-0.0583069	0.040896	0.0634796	0.00788246	0.00460857	0.00364826	0.0187492	0.114375	0.0521609	0.285572	0.00787675	0.139702	0.540875	-0.0594335	0.29313	0.583557	0.210996	0.44002	0.174741	0.196026	0.0639173	0.606905	0.318934	0.32869	0.089646	0.203756	0.202088
cg01612476	-0.0741514	0.0687784	0.0496646	-0.0210945	-0.0238476	0.148058	0.0298936	0.156815	-0.00445249	0.132206	0.0526996	0.440266	0.275361	0.297184	0.109852	0.517431	-0.0322042	0.287956	-0.0402797	0.455467	0.676163	0.412939	0.143061	0.383995	0.0757096	0.212146	0.207027
cg01612730	-0.055261	-0.0370415	-0.0311202	-0.0176779	-0.00834252	0.00168721	-0.0724948	-0.0203282	-0.00145103	0.0176765	-0.0509879	0.430849	0.351041	0.162738	-0.0627984	0.382313	0.246506	0.346406	0.11444	0.539645	0.526999	0.0825057	0.404662	-0.0194088	0.0273318	0.198684	0.208379
cg01636561	0.0139273	0.0331753	0.00549874	0.0119932	0.0147623	-0.0067986	-0.00915387	0.0203114	-0.00553975	0.0104081	-0.00266003	0.448239	0.341841	-0.0130957	-0.0031739	0.447175	-0.00216678	0.368157	0.230216	0.51085	0.675827	0.0676335	0.433497	0.242589	0.0130539	0.222706	0.215242
cg01682021	-0.00790781	-0.0266114	-0.00378798	-0.00193054	-0.00234173	0.00559882	-0.00646857	0.00255337	-0.00277607	-0.00135007	-0.0184496	0.422028	-0.0125225	-0.0134142	0.00508817	0.39171	-0.0117167	0.3913	0.140851	0.420582	0.695989	-0.0285266	0.0873319	-0.00575288	0.00926092	0.241614	0.201308
cg01757209	0.00101709	-0.000497868	-0.0070771	0.00674648	0.00271259	0.00129292	-0.00375838	-0.0134401	0.00967456	0.00172684	0.0107869	0.486224	0.010761	0.227252	0.000876878	0.00416674	0.0031897	0.440462	0.19718	0.550179	0.577113	0.426268	-0.00390652	0.00520739	0.00711297	0.238131	0.206459
cg01777228	-0.00736981	0.0725256	-0.0226805	-0.000845746	0.00180385	0.00221824	-0.0118265	-0.00168234	-0.004681	0.222082	-0.00348751	0.568567	0.30313	0.300889	0.110369	0.550545	-0.00250363	0.168264	0.263732	0.599375	0.657656	0.448156	0.0235538	0.0202257	0.0705908	0.237043	0.229584
cg01817069	0.0659683	-0.136331	0.0274689	-0.0542459	-0.130188	-0.156672	0.00513354	-0.0614596	0.039926	-0.0157339	-0.0850227	0.105045	-0.00270951	0.00985793	0.0713927	0.490326	0.0489335	0.539674	-0.0456869	0.0362554	0.117898	0.014541	0.480617	0.619173	0.0762704	0.242735	0.218607
cg01843034	-0.000314116	0.0404832	-0.0237282	0.0317665	-0.0467421	-0.0047698	-0.0565035	-0.0189357	-0.0273253	0.0205389	0.262353	0.374829	0.128276	-0.0148958	-0.0260229	0.375902	0.224253	0.404166	0.198075	0.542331	0.701077	0.417674	0.354238	0.0471292	0.0872497	0.218192	0.217073
cg01926269	0.0712275	-0.00914231	0.0102351	0.0340694	0.0366319	0.0177003	-0.073915	-0.0200489	-0.000982214	0.0970906	-0.0828414	0.393598	0.508713	-0.0573659	-0.00282534	0.474319	-0.0667789	0.306615	0.219113	0.366503	0.491096	0.377672	0.351111	0.330347	0.0544528	0.202159	0.206036
cg01939681	-0.0181282	0.0179168	-0.0194625	-0.00554579	0.0135378	-0.0116831	-0.028907	-0.00226695	0.00300158	-0.00528032	-0.0119173	0.397962	-0.0248281	-0.0348002	0.0949708	0.55246	-0.0209688	0.332644	0.15108	0.412166	0.602135	0.492089	0.355976	-0.00714891	0.0140325	0.236313	0.216299
cg02007844	0.00457004	0.109788	0.00157955	0.000354934	-0.00375948	0.00749236	-0.00849783	0.0108905	0.0031552	0.0145621	0.00423526	0.575135	0.0131609	0.227079	0.0852949	0.37029	0.00677605	0.448933	0.155137	0.171928	0.756735	0.0184591	0.345926	0.00288057	0.0326852	0.24118	0.211363
cg02043951	0.000593451	0.152522	0.00702751	0.0140533	0.00065336	-7.87504e-06	-0.000987309	0.00375644	0.0024806	0.262761	0.00148325	0.418632	0.60664	-0.000817022	0.131206	0.358639	0.000940863	0.379312	0.116343	0.463816	0.520937	0.530079	0.00676716	0.000510467	0.086388	0.233432	0.213408
cg02054059	-0.00634547	0.308893	0.00227559	0.00274513	0.00404908	0.00349646	-0.00424386	-0.000713605	0.00411297	-0.00271225	-0.00220396	0.441682	0.308804	-0.00219246	0.00103629	0.519957	0.00101835	0.342456	0.120389	0.412618	0.643705	0.28429	0.22309	0.00804287	0.0931903	0.217497	0.204206
cg02062409	-0.00960501	-0.000402386	0.00215454	-0.00375186	0.00313223	0.00288976	-0.00280852	-0.00735538	-0.0027937	-0.00200693	0.00167298	0.580433	0.304261	0.326347	0.375879	0.577444	0.00135054	0.376626	-0.0324654	0.637796	0.440097	0.272614	-0.00752072	-0.00521362	0.00416574	0.239736	0.230111
cg02098752	-0.0149187	0.00219976	-0.0370247	0.0111721	0.00583993	0.0428923	-0.0203163	-0.00313866	-0.0254487	-0.0106348	-0.0701301	0.426208	0.43901	0.359972	-0.00747514	0.325423	-0.025421	0.308128	0.174477	0.576482	0.599447	0.480178	0.237528	-0.0204308	0.0289829	0.21619	0.222391
cg02109162	0.0446156	0.0693747	0.0410186	-0.0668733	0.0289956	0.0124646	0.25903	-0.00320724	-0.0731972	0.108237	-0.0188638	0.415441	0.361238	0.206987	0.00294397	0.593252	-0.0229668	0.370291	0.124161	0.474018	0.424104	0.639595	0.358426	0.135006	0.0915579	0.210004	0.215888
cg02126446	0.308896	0.00668154	-0.00378204	-0.00743414	0.00901024	-0.000617858	0.0134041	-0.000850419	-0.00808086	0.0466197	-0.0128438	0.472608	-0.0045929	-0.00895663	0.0328162	0.205803	0.305021	0.256257	0.217258	0.568376	0.762199	0.191104	0.00732427	-0.0119899	0.0932718	0.245684	0.213227
cg02238453	0.00978856	0.00329168	-0.00284573	0.00789297	0.0061108	0.00510591	-0.0191629	-0.0184848	-0.0128556	-0.0158554	-0.0104006	0.0301564	0.180012	0.00322323	0.00340194	0.00289267	-0.0197914	0.500056	0.295056	0.466802	0.678629	0.0117171	0.353291	0.00268718	0.0112686	0.239852	0.200372
cg02241363	-0.0229098	0.0251893	-0.0229635	0.00274995	0.00337836	-0.000485348	-0.00980571	0.00436317	0.00310975	0.0155996	0.00458019	0.416046	0.560701	0.228884	-0.0250994	0.53445	-0.00717139	0.378134	0.162622	0.432942	0.400988	0.581378	0.302123	0.378467	0.0144719	0.196742	0.221753
cg02273617	-0.0132847	0.106158	-0.043361	0.0634188	0.0113003	-0.0106487	-0.0194639	0.00547896	-0.00600465	-0.00365885	0.000981945	0.451523	0.642797	0.0381271	-0.0138869	0.474528	-0.0147337	0.399096	0.214207	0.450496	0.52078	0.408143	0.273698	0.331361	0.0415897	0.210786	0.222056
cg02299950	-0.0344302	-0.0424588	0.0360455	-0.000476374	-0.014307	0.0550021	-0.0339177	0.270929	-0.0534544	-0.0137202	-0.00157848	0.357376	0.124757	-0.013745	-7.75064e-05	0.663783	-0.0154264	-0.0493777	0.0070565	0.303344	0.633675	-0.00880637	0.175802	0.370726	0.0908647	0.249826	0.211247
cg02316596	-0.032148	0.0945799	0.0118057	0.0300491	0.0713831	0.175967	-0.0639066	-0.00173452	0.0400967	0.231339	-0.0454804	0.423391	0.360996	0.197093	-0.085506	0.458683	-0.0850709	0.188715	0.177999	0.614208	0.595852	0.137252	0.351743	-0.0707821	0.0919432	0.241647	0.212094
cg02327123	0.00522731	0.030941	0.0529226	0.0231009	0.0401624	0.0134341	0.00643221	0.0161055	0.00606867	0.287501	-0.00188054	0.371987	0.451457	-0.0355857	0.12054	0.317075	0.00833753	0.525035	0.224982	0.519394	0.553161	0.41529	0.369309	0.0203106	0.0825614	0.208767	0.205756
cg02337349	-0.0129376	-0.00223221	-0.0794101	-0.0315716	0.00280374	-0.000750987	-0.011332	-0.00299657	-0.0125124	0.113314	0.00126293	0.503449	-0.0706689	0.311458	0.0688219	0.56019	-0.0263157	0.437062	0.302691	0.557386	0.625603	0.31045	0.343813	-0.0160652	0.0452757	0.241441	0.235016
cg02352723	0.00256097	-0.0024768	0.00185114	-0.00118389	0.00319394	0.0014522	-0.00314717	0.000592854	0.0020373	-0.00164873	0.00473381	0.531335	0.638068	-0.00225487	0.034415	0.601713	0.353654	0.475429	0.327837	0.700607	0.41922	0.639995	0.479258	-0.00296777	0.00252185	0.248347	0.270965
cg02405073	0.127041	-0.0404315	-0.0296647	0.00293984	0.00711741	-0.00719615	-0.0278833	0.0176529	-0.0220103	0.245398	0.00536554	0.579569	0.125972	-0.0536713	0.30953	0.641583	0.314004	0.488362	0.231873	0.592702	0.734055	0.229118	0.384137	0.0195661	0.0857586	0.244624	0.24968
cg02430385	0.00411664	0.0196009	-0.00346318	0.00684902	0.00135304	0.0203306	-0.0126643	0.00454993	0.00608953	0.0106014	0.00259836	0.461365	0.0440311	-0.00944041	0.00647752	0.47996	0.171522	0.294442	0.052268	0.573469	0.670577	-0.00211282	0.0731369	-0.0178025	0.00941098	0.249362	0.209477
cg02453462	-0.0369916	-0.0144644	-0.0310867	0.0177001	0.0693547	0.188164	-0.0299032	-0.0531588	-0.0372879	0.14304	-0.107049	0.373719	0.254475	0.0348597	0.0929124	0.55512	0.0779789	0.544733	0.282408	0.670734	0.684286	0.434631	0.300486	0.0265109	0.0889027	0.234326	0.243284
cg02498983	-0.00837363	-0.00512824	0.0171055	0.0282689	-0.00661398	0.117915	-0.0352831	0.0378684	0.0467359	0.0672441	-0.0192335	0.436355	-0.00432452	0.00819603	0.021914	0.0380144	0.190515	0.469924	0.222719	0.492674	0.695555	-0.00970016	0.32171	0.3214	0.0443083	0.231378	0.204601
cg02508567	0.0412423	0.0722017	0.0124939	0.328046	0.00636824	0.0156566	0.10692	-0.028898	-0.0162827	0.0298457	0.0509452	0.503641	0.290185	0.374258	0.241848	0.385756	-0.00949546	0.421772	0.134884	0.629792	0.603959	0.750455	0.398817	0.345261	0.0980854	0.205359	0.23465
cg02595120	0.00374973	0.0200061	0.0306847	0.241035	0.0197251	0.0198428	0.0655187	0.000352229	0.0134254	-0.00267008	-0.00236825	0.311486	0.000609433	-0.112422	-0.00643645	0.693064	0.0434023	0.368408	0.0427528	0.27444	0.564382	0.0160475	0.402168	0.292754	0.0703509	0.246351	0.20663
cg02748419	-0.0458458	0.0843985	0.0351393	0.0798085	-0.0806539	-0.0256641	0.00560712	0.0792138	0.236743	0.0827546	-0.102324	0.561537	0.0287171	0.0341096	0.0702565	0.657479	0.118624	0.461727	0.129689	0.321552	0.616178	0.46281	0.216231	0.071077	0.096219	0.235577	0.223725
cg02771661	0.00124767	-0.00877742	0.034325	-0.00725727	-0.012018	-0.00296448	0.0130604	-0.0250796	-0.0447897	0.0151129	0.00255481	0.514531	-0.0273599	-0.00900562	0.00913328	0.241833	-0.0636967	0.460517	0.323631	0.506353	0.605273	0.131438	0.1198	0.111388	0.0209632	0.233487	0.205201
cg02777885	-0.0784745	0.0322422	0.0824225	-0.0548054	-0.0590116	-0.0230408	0.0183078	-0.0835279	-0.0928353	0.203388	-0.0760494	0.382664	0.307672	-0.0904722	-0.0562768	0.499905	-0.0851197	0.422955	0.136855	0.531983	0.534379	0.42239	0.367925	-0.062549	0.0908404	0.249921	0.233682
cg02831267	-0.0888517	-0.0892055	-0.0924495	-0.00541468	-0.0160339	-0.0331516	-0.0723491	0.00616261	-0.101329	-0.0138927	-0.0516091	0.428191	0.284094	0.175544	-0.0809735	0.565574	-0.0364639	0.307947	0.153177	0.449507	0.49674	0.644187	0.354602	0.0612217	0.0398279	0.227573	0.241334
cg02862674	-0.00191398	-0.00537874	-0.000125092	0.019764	-0.0128212	-0.0145837	-0.00321143	0.00571202	-0.0162156	-0.00682191	0.00600942	0.437572	-0.0051886	0.00205417	-0.00681131	0.0360276	-0.0168876	0.000991447	0.140588	0.451055	0.70031	-0.00726517	0.467253	0.0107044	0.0105321	0.249906	0.2009
cg02883595	-0.00601602	-0.00318222	0.0101747	0.000320899	0.0063377	-0.000404122	-0.00628303	0.000666975	-0.00251066	0.00183858	0.00295621	0.423274	0.271783	-0.00370796	-0.00302875	0.244326	0.000541303	0.353461	0.0605412	0.633238	0.674288	0.0182759	0.227437	0.00113518	0.00497231	0.241772	0.208261
cg02887841	-0.0828488	0.0218815	0.177182	-0.00481364	-0.0234029	0.0411384	0.00807447	0.10793	0.0593585	0.0771725	0.252066	0.153386	0.240467	0.119217	0.0978206	0.536093	-0.00406949	0.0525338	0.173225	0.498097	0.750994	0.00640715	0.0307569	0.380026	0.0944554	0.237044	0.202992
cg02888906	-0.00339208	-0.00969333	0.00361511	0.0109467	0.0142103	-0.00152039	-0.0127236	-0.0290631	0.00592733	-0.00331716	0.00648128	0.540831	0.0197163	-0.00356321	0.00344939	0.00641117	4.59847e-05	0.459531	0.271945	0.333107	0.661894	0.426768	0.323907	-0.0163055	0.0122723	0.243119	0.212509
cg02946934	0.0973622	0.0114326	-0.0231368	0.0317229	0.00830264	0.00188226	-0.00292097	-0.00646329	-0.00567905	-0.00574354	-0.0242446	0.49767	0.346183	0.00601512	-0.0120646	0.552902	-0.00807917	0.305586	0.0876407	0.501021	0.498734	0.399643	-0.00117307	0.468603	0.0336283	0.229654	0.217426
cg03045425	-0.0355461	-0.0381859	-0.0338893	0.297683	0.00626184	0.0686271	-0.0145779	0.00810847	-0.00900292	-0.0158641	0.0488917	0.408209	-0.0494616	0.252631	0.119848	0.573762	-0.0191568	0.223568	0.0875074	0.613555	0.736089	0.321877	0.264132	0.386048	0.0964262	0.24048	0.232192
cg03059991	0.118743	0.0200789	0.0694146	0.00695723	-0.0251039	0.0538071	-0.162766	-0.0376183	-0.0813096	0.0575627	-0.0662882	0.552021	-0.0665363	0.0242729	0.000277999	0.298813	-0.0407484	0.295979	0.180812	0.55825	0.613548	0.233014	0.412647	-0.0290741	0.0805762	0.246093	0.22145
cg03065467	-0.0156679	-0.0180038	0.176313	0.00492101	0.00900334	-0.00260939	-0.024265	-0.0247497	-0.0240954	-0.0140868	-0.0318287	0.441295	-0.0202293	-0.0247495	-0.0422165	0.214611	-0.0555097	0.44093	0.190846	0.482901	0.633242	-0.0261102	0.386793	0.134914	0.0588647	0.240768	0.207495
cg03120116	-0.0649549	-0.0149841	-0.00859933	0.0162248	-0.0366343	-0.0731832	-0.0496667	0.276336	-0.0593674	0.0107842	-0.0701305	0.408606	0.299255	-0.0434982	0.250193	0.298341	-0.0771261	0.334252	0.122464	0.507537	0.567895	-0.0179084	0.166783	-0.0278258	0.0991797	0.214739	0.202535
cg03135061	-0.00680296	0.00551076	-0.0681612	-0.00939252	-0.00175564	0.0366264	-0.0293494	-0.00350449	0.0266468	-0.022592	-0.00693984	0.559106	0.095709	-0.0392652	0.00576654	0.52405	0.178147	0.413108	0.181591	0.289053	0.696771	-0.0050047	0.0734289	-0.0118351	0.0277849	0.247265	0.21573
cg03159947	-0.00479228	-0.000262295	0.00279578	0.0095295	-0.000318407	0.00102243	0.00026696	0.00281436	0.0017993	0.00306782	0.00584868	0.581702	0.0109662	0.00196906	0.000207826	-0.000117677	0.0109577	0.463227	0.157815	0.482285	0.524515	-0.00295722	0.461253	0.00323806	0.00366831	0.248307	0.207597
cg03205103	-0.0464328	-0.00752843	-0.0234452	0.00886459	0.0260268	0.00610146	-0.0434353	-0.0607119	-0.00383316	-0.0483667	-0.0421265	0.234214	0.273986	-0.0127654	0.0250065	0.346688	-0.0305144	0.153584	0.21185	0.415358	0.785987	0.0913506	0.230103	-0.0205212	0.0287074	0.225416	0.201244
cg03211132	-0.142741	-0.115454	-0.0340137	-0.214132	-0.0890097	-0.0972544	-0.0422204	-0.243829	-0.0572897	-0.117121	-0.0652874	-0.194166	-0.410653	-0.260939	-0.366408	-0.399475	-0.295007	-0.527271	0.0342317	-0.398906	0.0178356	-0.752886	-0.278419	-0.698507	0.0675636	0.232246	0.211587
cg03279206	-0.0496203	0.099365	-0.0162294	0.0470211	0.0120658	0.0123837	-0.0461976	-0.0314999	0.0287293	-0.0196866	-0.0569872	0.346819	0.0134381	-0.0657855	0.287524	0.615041	-0.0597797	0.288818	0.221336	0.476219	0.591825	0.327802	0.238492	-0.055099	0.0475994	0.235453	0.214735
cg03334540	-0.0568216	-0.035029	-0.00453064	-0.00562839	-0.00268692	-0.0100937	0.199987	0.00542002	0.00265115	-0.020235	-0.000565327	0.11685	0.518561	-0.0147549	0.181305	0.208797	0.355567	0.48153	0.0637473	0.640974	0.763491	0.158227	0.276309	-0.0184058	0.0667688	0.249267	0.233965
cg03356760	0.0039038	-0.00651454	0.0146532	0.00679089	0.00288109	0.00617637	0.0024026	0.001165	0.00165048	-0.00951781	0.00126729	0.482439	-0.00524823	0.126892	-0.00520152	0.103776	0.0159129	0.402347	0.289102	0.498547	0.717076	0.412418	0.00637642	0.0121231	0.00640961	0.244907	0.212976
cg03385864	-0.101415	-0.0744088	0.0427937	-0.0390014	-0.0565343	0.0531029	0.0474884	-0.105142	-0.0786671	0.170865	-0.0137558	0.313165	0.52773	0.384761	0.00593436	0.3898	-0.0273864	0.401725	-0.0649776	0.471188	0.564871	0.531236	0.246609	0.30021	0.0847925	0.215767	0.234122
cg03420286	0.0264014	-0.00524621	-0.0292665	0.0360738	0.00200228	0.00191442	0.002105	-0.0145939	-0.00617894	0.31472	0.0133772	0.41892	0.598591	-0.0171587	-0.00829977	0.488369	-0.0183126	0.335206	0.254373	0.471112	0.547071	0.600009	0.137224	-0.000944486	0.0958036	0.247619	0.231798
cg03447931	0.00207326	-0.00148961	-0.000796278	0.00282553	0.00283898	0.000490118	0.00874502	-0.00147975	0.00161692	-0.00239973	0.0053183	0.441849	-0.00162652	-0.00172449	-0.00239515	0.316631	0.00272319	0.519273	0.00530433	0.512544	0.623551	-0.000733862	0.230694	-0.00706413	0.00331872	0.247359	0.205997
cg03450370	0.0114345	-0.012776	0.0117144	0.00662857	-0.0015578	-0.0213124	-0.0330933	0.0217539	-0.0138623	0.0334178	0.0201391	0.467796	0.0146972	-0.0311596	0.0174001	0.407982	-0.000692293	0.266897	0.280932	0.503872	0.629948	0.296746	0.224604	-0.00351779	0.0204174	0.223341	0.201137
cg03522063	0.0388227	-0.00842974	-0.00131128	-0.0023032	0.00895162	0.000984768	0.0444227	0.059932	0.0754426	0.0121854	0.00113526	0.223104	0.712435	-0.0220446	0.0489467	0.00324147	7.08942e-05	0.187687	0.158719	0.66137	0.365921	0.0248655	0.248527	0.0289371	0.0287591	0.244665	0.200506
cg03552992	-0.0203158	-0.017184	-0.0264063	0.00340935	-0.021933	-0.0169202	-0.015742	-0.0150875	-0.00534744	0.0190507	-0.0008357	0.500753	-0.0124612	-0.0301151	-0.00303659	0.388229	-0.00924279	0.524351	0.165332	0.631107	0.34491	-0.0171309	0.240259	0.00799707	0.0134196	0.242651	0.208376
cg03607359	0.0661855	0.0711968	0.0120827	0.0170595	0.00166044	0.012966	-0.00151067	0.181978	0.15595	0.0260374	0.00938514	0.46485	0.463677	-0.00529449	0.402327	0.557999	0.333581	0.471994	0.396435	0.544742	0.574711	0.390533	0.182683	0.0893839	0.0636098	0.181171	0.214723
cg03610227	-0.0115767	0.022477	-0.0236678	0.00307678	-0.0094164	0.0196478	-0.0275251	-0.00570761	-0.0251239	0.0483355	-0.0083604	0.374218	0.399671	0.28043	-0.0402264	0.349033	-0.0216852	0.206666	0.0102634	0.606459	0.685223	0.0506114	0.380485	0.0228419	0.0234142	0.239896	0.217284
cg03629794	-0.0172199	-0.0214902	-0.0875056	-0.0792072	-0.0606781	0.00319696	-0.0178542	0.00571243	-0.00306243	0.0212758	-0.0846981	0.465544	0.0428023	-0.0150843	-0.0579369	0.0442297	0.00824713	0.481415	0.285127	0.407451	0.589532	0.00852698	0.283536	-0.000271129	0.0397048	0.229812	0.20384
cg03650154	-0.00192533	0.00314278	-0.0046158	0.0173273	0.0112535	0.00715916	0.00768974	0.00425339	0.00906471	0.0529284	0.00115452	0.531417	0.480109	0.378617	0.12925	0.385318	0.0110783	0.372801	0.258489	0.515779	0.589953	0.264946	0.298133	-0.00648236	0.0155753	0.190949	0.211368
cg03663215	-0.0150605	0.0112704	-0.0925321	0.0155894	0.0122284	-0.0297795	-0.0361872	-0.0221452	-0.0417125	0.226337	-0.0388044	0.472597	0.606691	0.344411	-0.00451953	0.502326	-0.051242	0.321308	0.143248	0.575673	0.601622	0.433755	0.312205	-0.00688281	0.0815224	0.237625	0.245397
cg03673965	-0.0238281	-0.0222534	-0.0312667	-0.0177455	0.0207838	-0.0051045	-0.015759	-0.0244786	-0.019779	-0.0221535	-0.0297674	0.401756	-0.0300068	-0.0450924	0.0414095	0.628676	0.170176	0.231294	0.214931	-0.0150203	0.685825	-0.0399585	0.308231	0.355685	0.014493	0.247181	0.216853
cg03735847	0.00227403	0.00212068	0.000981032	-0.000925822	0.000302125	0.00182388	0.00658583	0.00234087	0.00803466	-0.00190892	0.00229039	0.466174	0.31887	0.00291061	-0.00488473	0.00257072	0.00198545	0.50314	0.263839	0.375827	0.707008	0.00119011	0.020862	0.00179129	0.00291881	0.248083	0.20674
cg03745431	0.00226714	0.000798561	-0.00608097	0.0112458	0.0272279	-0.00096095	-0.0284753	-0.00887203	0.290041	0.0206612	0.0432519	0.556939	0.473987	-0.00154776	0.0247767	0.577242	-0.00688595	0.522911	0.414941	0.563534	0.665892	0.0803942	0.498498	0.399899	0.0877586	0.248251	0.254134
cg03752218	-0.00955813	0.00301948	-0.00476699	0.0537726	0.00154224	0.00575683	0.0219153	-0.000130009	0.013852	-0.00210445	0.0160369	0.506489	0.00691303	0.239317	-0.00441673	0.4482	0.0039422	0.196406	0.0452982	0.60356	0.725695	0.289295	0.00925347	0.282882	0.0175697	0.249229	0.220428
cg03766620	-0.00621147	-0.000922359	0.183766	0.00230024	0.0116023	-0.00354063	0.00132574	0.0603104	-0.00722152	0.28458	-0.00875261	0.544783	0.191079	0.308115	-0.0252861	0.380966	0.157248	0.198355	0.179446	0.630768	0.614377	0.463841	0.376028	0.0236241	0.0971568	0.213136	0.214152
cg03780132	-0.0817309	-0.0906003	-0.0608806	-0.0156815	0.000456127	-0.0112518	0.00539329	-0.0204298	-0.0272907	0.177699	-0.02546	0.325054	0.491922	-0.00713084	-0.0153378	0.443109	-0.0383097	0.304186	0.144692	0.52875	0.559565	0.691058	0.295309	0.285057	0.0709539	0.234925	0.240479
cg03811629	0.110596	0.173279	0.0407849	-0.0709693	-0.065947	0.0802513	-0.0680289	0.0668982	-0.0637727	-0.0058105	0.204057	0.3558	0.449638	-0.0544995	-0.0591201	0.517681	0.0953722	0.330467	0.0304222	0.414665	0.459934	0.162874	0.126681	0.487897	0.0999734	0.212093	0.200523
cg03847716	-0.0206538	0.103091	0.165834	-0.00257867	0.00379846	-0.0012956	0.0405187	0.00175281	-0.00482648	-0.00879845	0.00184598	0.501235	0.634998	0.431485	0.450818	0.607557	-0.00634411	0.496625	0.0670127	0.602681	0.557109	0.217804	0.479658	0.00347291	0.057677	0.234188	0.253249
cg03852018	-0.00769331	-0.0631822	-0.043475	0.0318474	0.0293102	-0.021005	-0.0492253	0.00598481	-0.0594974	0.180193	-0.0487571	0.508525	0.344123	0.420431	0.0160925	0.386827	-0.0587827	0.500104	0.233289	0.563245	0.595941	0.425715	0.477509	-0.0301224	0.0699379	0.226666	0.243117
cg03885037	0.0106542	-0.0122317	-0.00488079	0.0064989	-0.022096	-0.0247894	-0.00746665	-0.0221505	-0.0148591	-0.0122751	-0.0233098	-0.00330961	0.217279	0.296367	0.205124	0.724573	-0.0160864	0.330428	0.210346	0.242903	0.682421	0.502882	0.261452	0.0544589	0.0119543	0.232132	0.225835
cg03892808	-0.00165371	-0.11634	-0.00530623	-0.0384871	-0.0825702	-0.295754	-0.00671207	0.00517702	-0.000479839	-0.00146803	-0.0269837	0.228088	0.00248239	0.0017874	-0.000545535	0.469961	-0.000673582	0.480383	0.000979344	0.565454	0.211465	0.396952	0.000761867	0.0015769	0.0897448	0.223187	0.208787
cg03921599	0.00325141	-0.00845639	0.00619232	-0.0096551	0.00278055	-0.00949718	0.00529977	0.0159129	-0.00612722	-0.00761705	0.00369938	0.423927	-0.000979879	-0.00102033	0.0148776	0.50898	-0.00477089	0.411406	-0.0282802	0.512492	0.552151	0.120743	0.00363399	-0.000451739	0.00836967	0.242473	0.201052
cg03992259	0.0961429	0.00839514	-0.0703474	0.00553734	-0.00963111	-0.0113638	-0.0727985	-0.0246608	-0.0763956	-0.0131991	-0.0374753	0.350729	0.51154	-0.045435	-0.0944763	0.426289	0.0395544	0.332711	0.105605	0.276945	0.495462	0.66483	0.358182	0.31154	0.0489773	0.226959	0.228384
cg04023996	0.146764	-0.0152389	-0.0502107	0.22693	0.00552195	0.180528	-0.0224121	-0.0220143	-0.0135026	-0.010939	0.00504718	0.373396	-0.0394789	0.291892	0.0158457	0.540216	0.321976	0.361701	0.0874994	0.498723	0.568492	0.412553	0.330212	-0.0367144	0.096374	0.213074	0.208795
cg04139514	0.201653	0.0310204	-0.0364798	0.00499872	0.040108	-0.0442058	-0.0711618	0.0101242	-0.0565062	-0.0489971	-0.0532938	0.447436	0.0382261	-0.110902	0.0111344	0.428061	-0.0813834	0.0860121	0.308359	0.468206	0.557233	0.161451	0.346707	-0.0911322	0.0775231	0.238554	0.206487
cg04209727	0.00136128	0.30849	0.00530958	0.0182723	0.00152351	0.0164337	-0.0296848	-0.00226569	-0.0048937	0.0310023	-0.0101626	0.427038	0.074337	-0.023469	0.108261	0.582422	-0.0211224	0.0251757	0.181421	0.541918	0.578508	0.0396614	0.134582	-0.0152262	0.0935687	0.239469	0.203464
cg04279973	-0.0152846	0.00883715	0.124274	0.0728105	0.159013	0.00980386	0.00229169	0.0074017	0.0559044	0.0175312	0.206115	0.59073	0.706737	0.346194	0.364346	0.661467	-0.00862519	0.311816	0.202209	0.742051	0.727007	0.477965	0.480877	0.471825	0.0735929	0.223558	0.267616
cg04314114	-0.00674066	0.0157303	-0.019157	0.00456475	-0.0139644	0.0130458	-0.0406053	0.192374	-0.0359251	0.0651681	0.0173126	0.482668	0.316287	0.326899	0.458466	0.322278	-0.0557394	0.345971	0.249	0.68822	0.600962	0.46315	0.374525	0.00745686	0.064958	0.207101	0.230792
cg04324999	-0.00889222	-0.0155731	0.00232805	0.0206999	-0.00279337	0.0801355	-0.000251585	0.264589	0.0870669	0.00110469	0.0126055	0.0458825	0.609078	-0.00106166	0.0166373	0.69313	0.0412082	0.129673	-0.0171924	0.413641	0.119709	0.375841	0.0631344	0.245526	0.082007	0.239455	0.200882
cg04351049	-0.00697487	-0.00597279	-0.00878918	-0.00883809	0.00171244	0.000263244	-0.00428094	-0.00291976	-0.00321212	-0.000363529	-0.00630931	0.283913	0.283446	-0.0022254	-0.020007	0.0458234	0.00163986	0.393982	0.200667	0.550331	0.658443	0.46552	0.268758	-0.000982514	0.00360635	0.229315	0.207303
cg04353853	-0.0412973	-0.00229435	0.0494159	0.000761839	0.00318581	0.00862638	-0.0429648	-0.00834152	-0.0348198	-0.0176095	-0.00623814	0.421926	0.355013	0.218471	-0.0436868	0.491835	-0.0313964	0.227226	0.0558917	0.470424	0.55495	0.435169	0.263953	-0.010693	0.0263674	0.213263	0.207354
cg04425458	-0.0504015	-0.0254229	-0.0266753	-0.0149545	0.132465	-0.0333257	-0.0607702	-0.00997589	0.011579	0.087006	-0.00826212	-0.0271858	0.651198	0.160931	0.146357	0.0136364	-0.0196667	0.359976	0.0120768	0.333515	0.557466	0.611076	0.0327991	0.121787	0.058604	0.24875	0.217115
cg04482075	-0.409593	-0.553573	-0.450748	-0.372163	-0.479453	-0.370051	-0.435355	-0.62341	-0.521259	-0.474935	-0.629948	-0.529296	-0.00126699	-0.46929	0.00325974	-0.109997	-0.609193	0.00580323	-0.286247	-0.297668	-0.128984	-0.19643	-0.0974799	-0.000836032	0.0903143	0.214243	0.216872
cg04483720	0.0229073	0.031862	-0.00947005	0.0581496	-0.0269245	0.337675	0.0442369	0.09749	0.0896848	0.0143678	0.0347015	0.507183	0.0945335	0.0252264	-0.0357149	0.0245699	0.0475589	0.466068	0.259152	0.323276	0.652077	0.505059	0.152917	-0.000479765	0.0983893	0.234747	0.200953
cg04496250	-0.568891	-0.519837	-0.396606	-0.350373	-0.450248	-0.573284	-0.461421	-0.558505	-0.585119	-0.310736	-0.503824	-0.0156668	-0.0409313	-0.175485	-0.13627	-0.489586	-0.58569	-0.00756968	0.0158913	-0.228378	-0.547428	-0.078296	-0.14802	-0.408491	0.0946622	0.215646	0.214016
cg04517960	-0.00513862	-0.00456289	-0.00664974	-0.00252733	0.0140846	0.00368616	-0.00876033	0.00756312	-0.000927163	0.304882	0.00648012	0.403868	0.0392493	0.194577	-0.0154149	0.49591	0.00427206	0.302038	0.179398	0.503284	0.516687	0.617376	0.190539	-0.0115608	0.0920915	0.225484	0.211023
cg04553707	-0.0342223	0.0068934	-0.00465675	-0.00493385	0.00294708	-0.000398973	-0.00244853	0.00146956	-0.0113132	0.0759827	-0.013029	0.202393	0.0131649	0.189858	0.0649379	0.285605	0.202482	0.139395	0.0658601	0.289996	0.624613	0.798081	0.412932	0.0279289	0.0270716	0.235183	0.214125
cg04557452	-0.0130042	0.0146103	-0.00343248	-0.000456659	0.00100106	0.0226837	-0.00669767	-0.0157691	0.00018367	-0.00287994	0.000919437	0.4723	0.32107	-0.00792942	0.325258	0.417728	-0.000818984	0.43118	-0.00110498	0.517876	0.599833	0.00241575	0.00994108	-0.00203764	0.0110094	0.23946	0.211181
cg04564980	-0.0301087	-0.00488201	-0.017023	-0.0100618	0.039287	0.069708	-0.0133747	-0.0152116	-0.0142639	0.294645	-0.0112754	0.349902	0.296819	0.369399	0.0541015	0.513423	0.0272393	0.426232	-0.0140553	0.458221	0.642047	0.253765	-0.00709301	0.0871663	0.0936854	0.218133	0.20866
cg04571321	-0.0298846	0.0422206	-0.0346016	-0.03565	-0.021855	0.0102811	-0.0247169	0.0708337	-0.0343468	-0.0564975	-0.0119175	0.258681	0.508053	0.280806	0.267759	-0.00158044	0.0359231	0.508838	0.0877564	0.666595	0.599008	0.457647	0.484574	-0.0129533	0.0379775	0.236632	0.240947
cg04609090	0.0225497	-0.0153242	-0.0794403	0.0185039	0.0245124	0.0175518	0.0477994	-0.194634	-0.153433	0.0349703	0.0249085	-0.511144	-0.0278563	-0.0430513	0.0346861	-0.309532	0.00163335	-0.384603	-0.074413	-0.292824	0.00124217	-0.718825	-0.236737	0.018383	0.0825124	0.237301	0.200168
cg04640109	-0.0588294	-0.0598159	0.108544	0.218404	0.0487594	0.00252975	0.065187	0.0149387	0.0581564	-0.00396051	-0.104946	0.273434	-0.1041	0.106436	0.175062	0.387107	-0.0785801	0.418452	0.189235	0.568195	0.575131	0.0884164	0.340658	-0.128357	0.0895534	0.238155	0.20598
cg04681810	-0.0168312	-0.000748791	0.00840648	0.000490749	-0.00635433	-0.00812126	-0.00155738	-0.0269637	-0.0122622	-0.0186244	-0.0341082	0.494221	-0.00325643	-0.0208585	-0.0172398	0.615286	-0.0192489	0.308093	0.157392	0.370574	0.49547	-0.0111972	0.00583958	0.331854	0.0127028	0.236835	0.204305
cg04686412	-0.0127974	-0.0138802	-0.0780027	-0.0137307	0.0322177	-0.00969248	-0.00199979	0.00469599	-0.00515093	0.161906	0.0585506	0.263597	0.431677	-0.0319681	0.0732643	0.399213	-0.00769946	0.0986352	0.270003	0.5582	0.698032	-0.0020957	0.222931	0.0655331	0.0600833	0.232116	0.206221
cg04718145	-0.0135243	-0.0806846	-0.0100748	-0.00294957	0.0235728	0.0719371	0.0123702	0.0140362	-0.0592421	0.151216	-0.013887	0.224387	-0.0937179	0.439886	0.283163	0.501061	0.405537	0.222785	0.109562	0.614433	0.665992	0.0368622	0.290244	-0.0291238	0.0621852	0.238191	0.225222
cg04736260	0.0103534	0.0258186	0.0252417	0.0910661	-0.00865083	0.00356335	0.00241908	0.0706723	-0.00329979	0.170212	0.0130078	0.514789	0.738079	0.372568	0.0387957	0.177302	0.000794597	0.24999	0.0654935	0.487735	0.617033	0.116719	0.238842	0.0541149	0.0541936	0.242069	0.21803
cg04858597	-0.00863499	0.0603754	-0.0960026	-0.0283685	-0.00122157	-0.00343842	0.132441	-0.0108733	-0.00968921	0.175628	-0.00885889	0.390478	0.469467	0.159306	-0.0568283	0.49684	-0.0130485	0.308777	0.0432401	0.501229	0.429646	0.589742	0.187876	0.43257	0.0766453	0.215649	0.218672
cg04934807	-0.0152912	0.00657661	0.0119623	0.0632862	-0.00148226	0.00601793	-0.0157374	0.0020122	-0.00358465	0.278767	0.0351135	0.48532	0.416462	-0.0252859	-0.0113578	0.330627	0.027121	0.51457	0.304801	0.596383	0.588052	0.276086	0.345405	-0.00374461	0.0844896	0.230506	0.220566
cg05095123	-0.0266055	0.155222	-0.0258135	0.189122	0.0979429	0.017263	0.0719416	-0.0131508	-0.01341	-0.0484866	0.009513	0.463655	0.188252	0.0830183	-0.00216709	0.0165224	0.311961	0.388773	0.0583576	0.347507	0.681312	0.535361	0.0493294	0.269635	0.0797176	0.218203	0.201298
cg05099537	-0.0346344	0.0903163	0.0513911	-0.00563656	-0.0104922	0.00407282	-0.0380495	-0.0379583	-0.0305698	0.0590742	-0.0494389	0.449872	0.329659	0.0594224	-0.0555139	0.597238	-0.0200348	0.410975	0.0913365	0.42284	0.623885	0.312447	0.382252	0.301031	0.0468111	0.220066	0.222772
cg05124308	0.0170341	0.0318602	-0.0118659	0.00347533	0.00641143	-0.00622793	-0.0126086	-9.36653e-05	-0.00929257	0.0144549	-0.00638999	0.447541	0.00864606	-0.00967048	0.00902776	0.446845	-0.0109167	0.493533	0.297763	0.363496	0.635929	0.053954	0.023366	-0.00100312	0.0140286	0.239309	0.20338
cg05135644	0.00614779	0.0370524	-0.0187851	0.00180627	-0.0121817	0.0459809	-0.0143495	0.0424362	-0.0279756	0.311357	0.00538623	0.473219	0.0799873	0.29089	0.0299961	0.452942	0.0192658	0.151172	0.196872	0.587574	0.691853	0.209158	0.0684593	0.00233753	0.0953304	0.231115	0.209545
cg05137450	-0.0492993	-0.00221608	-0.0967137	-0.0207912	0.00544958	-0.0213218	-0.0378078	-0.00486509	-0.0276489	-0.0104219	0.00146416	0.516442	0.330543	0.386343	-0.0746535	0.44986	-0.0472656	0.431469	0.258946	0.499996	0.668479	0.533191	0.28435	-0.0376533	0.029478	0.240677	0.248616
cg05144067	-0.105174	-0.0298933	-0.0645631	-0.00211996	-0.0206244	-0.031722	-0.0626582	-0.0392848	-0.0508211	0.193256	-0.0158742	0.279711	0.101793	0.160984	0.0421175	0.643045	-0.00973609	0.217065	-0.0088417	0.448733	0.667789	-0.0161193	0.260384	0.293184	0.0764359	0.232492	0.218993
cg05162750	0.261354	0.0028063	-0.0798274	-0.00767227	0.0178105	0.000510223	-0.0084087	-0.00444509	-0.0141045	-0.003223	-0.00829674	0.509415	-0.0278735	-0.0497654	-0.0310352	0.485807	-0.00512196	0.338856	0.160233	0.29838	0.520068	0.162982	-0.0175624	0.527083	0.0855597	0.236324	0.20829
cg05182249	0.165353	-0.0186742	0.0639897	0.0181845	-0.0178517	0.108821	0.1583	-0.0216122	0.171947	0.273718	0.013635	0.380915	0.381207	0.289548	-0.017287	0.441097	-0.0308732	0.380791	0.0553553	0.498288	0.493816	0.646309	0.321525	0.153892	0.0991107	0.209687	0.200529
cg05209770	0.000687907	0.00347725	0.00632673	0.000434014	0.00619782	0.00351435	-0.000104573	0.0125326	0.0170637	0.00428362	0.00312027	0.491856	0.515648	0.516643	0.178437	0.529292	0.00799659	0.49264	0.249088	0.724144	0.757271	0.818801	0.36604	0.535131	0.00528164	0.230839	0.291776
cg05210412	-0.0404286	0.106015	-0.060781	0.000398373	0.0113645	-0.00662066	0.00155325	0.0427054	0.0876271	0.0090458	0.0279763	0.464777	0.38765	0.283247	-0.0660037	0.490445	-0.0403117	0.401128	0.226348	0.324808	0.564046	0.327005	-0.021354	0.0396608	0.0491958	0.215683	0.201811
cg05248618	-0.0165394	-0.00442451	-0.0668838	-0.0069649	0.00126551	4.35008e-06	-0.015882	-0.00395263	0.0333532	0.00732492	0.00155397	0.527091	0.410908	0.037927	-0.0408218	0.283193	-0.00483997	0.426975	0.314537	0.405314	0.626382	0.249418	0.058879	-0.0204428	0.0240685	0.225307	0.209829
cg05260966	-0.0726307	0.00707875	-0.0652822	0.19233	-0.0703918	-0.0589424	-0.134834	-0.015382	-0.0998346	-0.00915859	-0.18295	0.244366	0.278112	0.125156	0.00629	0.452591	-0.100733	0.161287	0.133564	0.320209	0.544077	0.302321	0.277733	-0.149145	0.0965921	0.200541	0.201796
cg05295494	0.00823009	-0.00599923	0.00149917	0.0140965	0.0128929	0.0167681	0.0246182	0.013593	0.33433	0.00898814	0.0219593	0.336632	0.545271	-0.0278154	0.0104459	0.465806	0.0105568	0.388107	-0.018115	0.537207	0.708086	0.50376	0.419975	0.282546	0.0976695	0.249458	0.238344
cg05296978	-0.0381768	-0.0309219	-0.010098	-0.0106822	0.00142198	-0.0209653	-0.0440171	0.0010552	0.0131713	0.00231815	0.00385063	0.278611	0.200954	0.00469619	0.353515	0.0209783	-0.0348584	0.551777	0.179746	0.477995	0.631974	0.333542	0.0580958	-0.0149812	0.018959	0.225886	0.206076
cg05310882	-0.00369315	0.0527745	-0.0107741	0.0157082	0.0092325	-0.00172524	-0.00148335	-0.0061388	0.0150269	0.00242964	0.00751921	0.0168767	0.361237	0.0102278	0.000286743	0.127429	0.00295393	0.133658	0.00467004	0.256477	0.689475	0.631326	0.315927	-0.00797222	0.0173562	0.242785	0.200202
cg05367661	0.00742718	-0.00646074	-0.00672545	0.0121347	0.00660861	0.0203359	0.000971126	0.0167828	-0.00359743	-0.00253531	0.000978664	0.452826	0.00425119	-0.012877	-0.0175524	0.0156636	0.00117456	0.285815	0.220049	0.506555	0.660783	0.481366	-0.0119249	0.0039532	0.00926199	0.249159	0.205631
cg05375230	-0.0115675	0.212272	0.0108323	0.0325324	-0.0201078	0.193342	-0.0220181	0.0361249	-0.0111937	0.00121392	-0.00836087	0.444321	0.153421	0.320355	-2.38701e-05	0.525064	0.318335	0.420664	0.0774583	0.456564	0.632572	0.0808616	0.294625	0.160677	0.0840412	0.19373	0.200844
cg05402599	-0.00657482	-0.005933	-0.0127401	0.00476823	-0.00439763	-0.00764499	1.35039e-05	-0.001997	-0.00648321	-0.00132716	-0.00291538	0.420264	-0.0184491	0.0024805	-0.000949772	0.376836	-0.0214853	0.326709	0.0778692	0.509585	0.59862	0.484931	0.0196152	-0.00355266	0.00459946	0.240579	0.206029
cg05522554	-0.0115712	0.276564	-0.0163151	-0.00307071	0.00415324	-0.0015241	0.0343033	-0.000368513	-0.0134641	0.190118	0.000210706	0.474352	0.582752	0.273835	0.18667	0.523592	-0.00673136	0.243768	0.165777	0.514455	0.617293	0.573663	0.317273	0.303115	0.0976032	0.19425	0.226322
cg05528102	-0.031454	0.234394	0.139451	0.0135198	-0.00457037	-0.00282598	0.0117968	0.0227818	0.00388197	0.237108	-0.00271703	0.383756	0.103888	-0.0367358	0.0569221	0.574392	-0.0161217	0.387417	0.107761	0.460088	0.586893	0.49023	0.34062	-0.00690119	0.098686	0.234681	0.210063
cg05534807	-0.0176028	-0.00775014	-0.0236634	0.0235413	-0.00599429	-0.0119788	-0.0136647	-0.0280692	-0.00604602	0.0211468	-0.0177816	0.417659	-0.0172322	0.0132069	-0.00324218	0.566506	-0.0337643	0.434324	0.143164	0.498774	0.589188	0.466237	0.143428	-0.0113814	0.0165415	0.249841	0.222458
cg05554039	-0.00908714	-0.0330753	-0.00456583	-0.00863932	-0.0145461	-0.0215101	-0.0196008	-0.0006577	0.189848	0.230872	-0.00119401	0.323364	0.16859	-0.0393617	0.0860569	0.318473	0.157198	0.415844	0.18063	0.427411	0.510028	0.646486	0.35258	-0.0119553	0.0911378	0.203594	0.201634
cg05641033	-0.0112417	0.00672292	-0.00746748	-0.00373296	-0.00847464	0.00146926	-0.00431098	-0.00535314	0.00979224	0.00688087	0.0135903	0.502276	-0.00123603	-0.0223595	0.0294518	0.517893	-0.00600048	0.480957	0.336669	0.508075	0.645221	0.470256	0.373361	0.240845	0.0083067	0.238388	0.234885
cg05652757	0.00213695	-0.0235341	-0.0082222	0.00816756	0.0137647	0.00575369	0.0598287	0.00198027	-0.0287926	-0.0319749	-0.00575589	0.442181	0.205385	-0.0302111	-0.0121644	0.39234	-0.0453933	0.326633	0.22531	0.469216	0.58777	0.417698	0.37384	-0.0235835	0.0252571	0.219876	0.206323
cg05784157	-0.0683608	0.0104648	-0.0366024	0.0181494	-0.0213486	0.000617866	-0.0555691	0.00330985	-0.0222002	0.254623	0.0346535	0.301164	0.473213	0.0591292	0.116813	0.56562	-0.0667945	0.0201089	0.0596368	0.503376	0.502416	0.552886	0.370618	-0.0443908	0.0867602	0.244008	0.225333
cg05810369	-0.00495898	0.00459474	-0.0171391	0.0123897	0.00152243	0.00117256	0.00235756	-0.00523285	0.00679876	-0.00505704	0.0336068	0.128537	0.305812	0.473314	0.00966609	0.468859	-0.00733734	0.56771	0.194332	0.643233	0.515906	0.49279	0.146885	0.00563908	0.0128401	0.234715	0.228578
cg05863587	0.000204702	0.000617149	-0.00248553	0.0013278	0.00269871	-0.00101512	-0.000404328	0.00165042	0.0016693	-0.000495643	0.000386814	0.379528	0.702397	0.000215554	0.00573147	0.187925	-0.00175564	0.405392	-0.00116768	0.432656	0.533498	0.027871	0.115243	-0.00408298	0.00145525	0.24614	0.208434
cg05975727	0.00128868	-0.0047691	0.0063198	0.00193964	0.00617466	-0.00309888	0.000112168	-0.0101091	0.00346094	0.0316468	-0.00133122	0.47229	0.0044944	0.000245512	-0.00271611	0.00763255	-0.0042413	0.241081	0.133129	0.575473	0.636794	0.476236	0.149108	0.00197555	0.010688	0.246217	0.2061
cg05991314	0.00639736	0.230573	-0.00471235	0.039781	0.0141955	0.00464962	-0.0226189	0.012708	0.00484202	-0.0124065	0.00922928	0.461497	0.527984	0.440324	-0.00644182	0.224432	0.00813808	0.461489	0.227018	0.446677	0.754172	0.514319	0.111473	-0.00542842	0.0697898	0.243426	0.235667
cg06244002	0.258424	0.141979	0.0473312	0.00142358	-0.000180181	0.0657968	-0.0156521	0.00881262	0.0133107	0.0373096	-0.0147501	0.340547	0.420559	0.262056	0.340031	0.42885	-0.0156673	-0.0108137	-0.312346	0.316169	0.596059	0.241054	0.0869552	0.0771228	0.0829084	0.240723	0.200407
cg06254440	0.0301355	-0.0267548	-0.00880588	0.0410813	-0.0178463	-0.0307871	0.164405	-0.0486165	-0.069477	0.165066	-0.0353814	0.463378	0.396364	0.191581	-0.0423621	0.288259	-0.0550138	0.352154	0.103674	0.61485	0.676304	0.147963	0.186733	0.403424	0.0805963	0.226838	0.220957
cg06309855	-0.0171003	-0.0385612	-0.0169775	0.000579302	0.174087	0.0192972	-0.0278704	-0.0338849	-0.0145505	0.207992	-0.0307163	0.392008	0.138064	-0.0300889	0.0667541	0.534386	0.0685276	0.343985	0.153708	0.530281	0.552439	0.386707	0.191215	0.00148093	0.0863686	0.210175	0.20176
cg06385118	-0.00351494	-0.000827491	0.00118418	-0.00058482	0.000226135	0.00308145	0.00269788	0.000562535	0.00338096	-0.00152304	5.01607e-05	0.382448	-0.00577041	0.00181116	0.00246965	0.477347	-0.0010798	0.287977	0.043421	0.560277	0.645486	-0.0096025	0.174067	-0.0045673	0.00208906	0.244623	0.20293
cg06399971	0.019928	-0.0773483	0.0359861	0.0132789	-0.0115346	0.150714	0.135241	0.206461	-0.0487959	0.0029778	-0.0552266	0.172856	0.148038	0.276063	-0.0505759	0.70817	0.136637	0.0641208	0.211038	0.578009	0.539113	0.0232446	0.143491	-0.016508	0.091922	0.238656	0.207191
cg06532611	0.0275142	-0.0357704	0.013937	-0.0198756	0.000347267	0.0174495	0.020989	0.0153109	0.0141282	-0.243701	0.026374	-0.00394082	-0.441107	0.0332607	-0.11288	-0.282351	0.0154166	-0.391414	-0.0884256	-0.651847	-0.00248079	-0.641404	-0.257612	0.00249546	0.0784005	0.248225	0.213112
cg06541501	-0.00441706	-0.00215744	0.0800389	0.0818875	0.000688406	0.0322066	-0.00260054	0.00131562	0.081122	-0.0064056	0.00172109	0.248729	0.658576	-0.00172691	-0.00675936	0.158716	0.0513697	0.184588	-0.0315705	0.228856	0.559251	0.643196	0.129183	-0.00128017	0.0380785	0.248638	0.206255
cg06552366	-0.0149451	-0.0318791	0.00222813	0.0289095	0.0298044	-0.00722297	0.219723	0.0955259	0.0262281	-0.0226083	0.0384431	0.560939	-0.038151	0.289139	0.03246	0.128065	0.0281147	0.473367	0.330195	0.595399	0.513639	0.488798	0.122206	0.0420533	0.0714439	0.232147	0.213096
cg06558050	-0.00130079	0.00738436	-0.011526	0.178626	0.000443536	0.00146804	0.00858584	0.00369909	0.00252642	0.204903	0.0368535	0.412647	0.261082	0.00141241	0.00365176	0.149926	0.156491	0.0500241	-0.0379982	0.399258	0.684152	0.597015	0.121412	0.00437741	0.0765482	0.238653	0.200812
cg06602333	-0.016261	-0.0192697	-0.0354155	-0.0021283	-0.0413888	-0.0156962	-0.0460669	0.00622091	0.0660228	0.123708	-0.00487777	0.342738	0.313695	0.225844	0.000507348	0.606554	0.00614528	0.0174811	0.281142	0.478593	0.731084	0.153815	0.189489	0.00956458	0.0506766	0.236407	0.217639
cg06755992	-0.043176	-0.0192772	-0.0369837	0.0123101	-0.0109739	0.00358778	-0.0427446	-0.0273392	-0.0565405	0.00192876	-0.0312397	0.535816	-0.0130941	-0.0866991	-0.0344063	0.547476	-0.00430466	0.342556	0.138069	0.430747	0.408273	0.225632	0.347697	0.0533616	0.0222198	0.226576	0.206324
cg06796204	0.0204561	-0.0635282	0.000307089	0.00439873	-0.00544881	-0.270789	-0.0208063	-0.00319869	-0.00697368	-0.0142666	0.0358991	0.157706	0.032086	0.00762362	0.0196002	0.0395716	-0.00170897	0.459493	-0.0157934	0.617348	0.2323	0.657847	0.0531953	-0.000805894	0.0838294	0.244542	0.212014
cg06854084	-0.0286834	-0.0225908	0.00347619	0.00142324	0.186291	-0.0169688	-0.00259186	-0.00644993	-0.0142339	0.197229	-0.00735301	0.436958	0.291521	0.28035	0.168918	0.244132	0.0230107	0.454231	0.226806	0.647399	0.753762	0.563194	0.449819	0.0666521	0.0824149	0.219795	0.236719
cg06915334	-0.00364976	0.00030521	-0.0289138	0.0183852	0.000560711	-0.0171377	-0.0247833	-0.0185748	-0.00371037	-0.0115951	-0.0123238	0.394546	0.0204088	-0.024792	0.0242027	0.0126232	-0.0149037	0.547722	-0.0260527	0.456334	0.612965	0.377542	0.343508	0.0153861	0.0134364	0.245932	0.210161
cg06921011	-0.0245058	0.0363863	-0.0472804	0.00900118	-0.0104362	0.0377246	-0.0501006	-0.0597701	-0.020636	0.215406	0.0096111	0.409189	-0.0244054	-0.153669	-0.0298943	0.382029	-0.0398754	0.444524	0.100657	0.508695	0.568885	0.399495	0.359648	0.413778	0.0761222	0.247104	0.22435
cg06944257	0.00273582	0.00454936	0.0304586	-0.00292297	0.0117011	0.0129806	-0.0001798	-0.00138502	-0.00613235	-0.0160908	0.00130847	0.613023	0.0107889	-0.0193216	0.356848	0.517749	0.0067758	0.509378	0.175298	0.418527	0.409855	0.52027	-0.00839992	0.00975054	0.0120226	0.245378	0.223621
cg06963233	-0.0458536	-0.0038593	-0.0764165	-0.0190326	-0.00543467	-0.0060951	-0.029074	-0.00685212	-0.00831228	0.0492836	0.0138247	0.543614	0.193356	-0.0249262	0.152325	0.459765	0.00961896	0.392868	0.0786857	0.572712	0.704461	0.256389	0.339462	-0.0284888	0.0320006	0.243253	0.231519
cg07046852	0.0453834	-0.00160851	-0.00262087	0.00885155	0.0016648	0.0633379	-0.00269008	0.134679	-0.0104262	0.00398387	0.237433	0.436449	0.348673	0.0428294	-0.00281658	0.366942	-0.00805453	0.478848	0.177066	0.445732	0.720096	0.312224	0.426631	0.235971	0.077483	0.212682	0.209987
cg07062885	-0.00140934	-0.00420114	-0.0149606	0.0111677	0.00400179	0.0030486	-0.00775761	-0.012083	-0.00947464	-0.00788116	-0.00932224	0.433949	0.633583	-0.0271146	-0.0338747	0.204674	-0.00417589	0.378514	0.147351	0.314416	0.64567	0.221287	0.150258	0.0941219	0.00788236	0.228619	0.207737
cg07077525	-0.00852944	0.139635	-0.00169332	-0.00548375	0.004631	-0.00544138	-0.0049303	0.0067663	0.00617207	0.0262212	-0.00351439	0.39852	0.0169404	-0.0502333	0.00656207	0.506434	-0.0147834	0.555044	0.195881	0.547327	0.434133	0.00387371	0.0975912	0.0103466	0.042792	0.241272	0.202355
cg07131655	0.00357972	0.0114018	-0.000184582	-0.00149983	-0.00357078	0.00350195	-0.00938005	-0.00168342	-0.000877497	-0.000401811	0.000595808	0.489536	0.440749	0.000674007	-0.000517937	0.440395	7.8254e-06	0.322991	0.163791	0.345556	0.526993	0.493456	0.118822	-0.0045595	0.00511877	0.215394	0.20317
cg07137845	-0.0487525	-0.00922637	-0.0588166	-0.00490375	-0.0384419	-0.0174409	-0.0572537	0.0113605	-0.0449374	0.251218	0.0149034	0.459912	-0.0476982	-0.104301	-0.0407871	0.508213	-0.0513089	0.265437	0.111475	0.325428	0.526814	0.00125744	0.237743	0.323193	0.0874562	0.228736	0.200855
cg07144984	0.00193786	-0.0433283	0.0933933	-0.0315614	0.181187	0.13033	0.119418	-0.0204534	0.0190109	0.0424731	0.0222988	0.452746	0.0275042	0.0725843	0.258203	0.569079	0.0198308	-0.073862	0.253759	0.503317	0.595739	0.0355018	0.403082	0.0691097	0.0739405	0.235833	0.203923
cg07193041	-0.0011656	0.00378964	-0.0158754	0.000951238	0.00555421	0.0045816	-0.00925238	0.005049	-0.00155927	0.294796	0.00610818	0.441444	0.0269163	0.237796	-0.0199671	0.43075	-0.0002937	0.441635	0.179176	0.595366	0.584043	0.559355	0.230478	0.00714456	0.0892035	0.235563	0.223148
cg07194093	-0.0518208	0.0254104	-0.0536215	0.0187058	-0.0221879	0.0742786	-0.0471309	-0.00702121	-0.07651	0.107863	-0.043378	0.455563	-0.0660761	-0.0807874	-0.0533434	0.403413	0.306102	0.360485	0.109648	0.473482	0.61274	0.0236976	0.268962	0.106835	0.0580425	0.232279	0.208569
cg07235638	0.023224	0.198821	0.00327221	0.00423529	0.00921707	-0.00685862	0.0238895	0.0405536	-0.010762	0.128648	0.00509176	0.423521	0.407697	0.00757835	0.363585	0.516465	-0.00651483	0.0972132	0.208353	0.556779	0.726977	0.271605	0.441522	0.0195607	0.0656899	0.233288	0.222412
cg07268058	-0.012731	-0.0191867	-0.0221623	-0.0195192	0.010166	-0.0135922	-0.030528	-0.00465784	-0.0157842	0.0604506	-0.0425494	0.490861	0.436001	-0.0378691	-0.0270723	0.160618	-0.0520402	0.476082	0.263047	0.57701	0.579405	0.529914	0.0260387	0.382461	0.0269372	0.248429	0.237162
cg07319626	0.00091674	-0.00311859	-0.00197934	-0.00206842	0.00233049	0.00329082	-0.00169269	0.00151642	0.00225944	0.000302839	-0.00239206	0.369253	0.264946	0.00540107	-0.000591442	0.343743	0.000679089	0.321609	0.166029	0.516122	0.553542	0.606115	0.447909	3.44367e-05	0.00225986	0.224068	0.214509
cg07402639	-0.0265558	-0.109435	-0.113213	-0.0328961	0.0274867	-0.0126227	-0.218961	-0.214408	-0.0341346	-0.178239	0.00273544	-0.118281	-0.683202	-0.106916	-0.554974	-0.490739	-0.307448	-0.360816	0.139936	-0.325716	0.0171461	-0.514131	-0.238232	-0.297175	0.0888988	0.23567	0.210074
cg07402729	0.0131571	0.0111409	0.00158366	0.0535764	-0.0097035	-0.0064169	-0.0137328	-0.0165745	-0.0105759	-0.00346617	-0.0154451	0.293887	-0.00118514	0.0135212	0.204295	0.575102	-0.01827	0.455142	0.327181	0.493639	0.626125	0.151206	0.340021	-0.00402253	0.0203226	0.228886	0.213972
cg07504616	-0.0342947	0.0338915	-0.072536	-0.0295841	0.0182102	0.0183837	-0.0178817	0.0687481	-0.00312275	0.0075867	0.105018	0.427022	0.469729	0.197062	-0.0491097	0.33215	-0.0321448	0.431187	0.0494494	0.578403	0.558064	0.627475	0.298862	0.0182509	0.0494598	0.241434	0.23141
cg07538204	0.0116924	-0.135522	-0.190253	-0.163184	-0.217062	-0.0478692	-0.0409044	-0.0985256	0.0471122	-0.00599272	-0.194674	-0.0397828	-0.193505	-0.0948537	-0.0322798	-0.576127	-0.0121593	-0.227328	-0.174691	-0.0915453	-0.677515	-0.581159	-0.227281	-0.557369	0.0921146	0.240872	0.204462
cg07578976	0.00171759	0.00336114	-0.00454599	0.00440716	-0.010627	0.00469232	-0.00709103	0.0108725	0.0102341	-0.0150911	-0.000194176	0.438268	-0.00980785	-0.0358776	-0.0105511	0.127117	-0.0022886	0.415234	0.170763	0.561975	0.638955	0.283225	0.0217281	0.0285479	0.00830561	0.239083	0.201135
cg07580038	-0.0280219	-0.0305776	-0.0419849	0.00695886	0.166531	-0.00940839	-0.0342985	-0.0445432	-0.0257589	0.236655	-0.0339746	0.462934	0.337204	0.259097	0.270664	0.548203	-0.00554387	0.301342	0.171184	0.386343	0.63643	0.45536	0.280084	-0.0222321	0.0948489	0.193328	0.215891
cg07816392	0.000720663	-0.00742146	0.00437557	-0.00427138	0.00372557	0.000258724	-0.000418021	0.000393401	0.00511894	-0.000713496	-0.00213333	0.335507	0.00628787	-0.000305585	0.00168279	0.336777	0.00655516	0.489075	0.0743368	0.349975	0.760743	-0.00266596	-0.00416531	-0.00387771	0.00372177	0.249543	0.202395
cg07856714	0.295515	-0.0689493	0.031006	0.0233174	0.0228214	0.00365452	-0.0259101	-0.0150933	-0.0326431	0.0675272	-0.0127649	0.328103	0.310131	0.10889	-0.00164186	0.142072	0.00137012	0.485937	0.0246195	0.497202	0.665829	-0.00802198	0.249798	0.0137555	0.0965631	0.226373	0.20049
cg07870982	-0.0461469	0.0344081	-0.0967126	-0.0668756	-0.00535321	0.00526676	-0.0112178	0.113094	0.0196966	0.257309	-0.0218505	0.430842	0.533072	0.239815	0.107774	0.477154	-0.0326094	0.308568	0.152857	0.428557	0.431394	0.567445	0.326705	-0.0701324	0.0970497	0.207923	0.217914
cg07940440	0.0315295	0.053608	-0.0282672	0.0557506	0.00917282	-0.0123647	0.00872852	0.274756	-0.0219331	0.0465254	0.00673585	0.430435	-0.000161714	0.321375	0.00304886	0.2957	0.0251471	0.441321	0.208399	0.488936	0.70576	-0.018066	0.0947017	-0.00626989	0.0836112	0.236902	0.204492
cg07959338	-0.00250061	-0.00390108	-0.00178422	0.00782883	0.0573257	-0.00500565	-0.00911737	0.00322066	0.000547237	0.142677	-0.00584122	0.270674	0.6447	-0.00290992	0.0137437	0.203224	0.00124519	0.148179	0.0491726	0.324615	0.522972	0.644441	0.0673753	0.00451563	0.0456316	0.243273	0.206767
cg07987843	-0.0022554	-0.0028552	0.000796095	0.00402123	0.00927019	-0.00034929	0.00328128	0.00363876	0.00236526	0.0010388	0.00489848	0.335931	0.635532	0.00336048	-0.00137101	0.105714	0.00504662	0.137192	0.0796977	0.487135	0.573288	0.412594	0.0139979	0.0351003	0.00345059	0.237634	0.203575
cg08007986	0.000884243	0.0376632	0.22465	0.000815396	0.00234126	0.0017264	-0.00319484	0.00606477	-0.00177887	0.173155	0.0543628	0.577086	0.672316	0.294235	-0.0184278	0.652828	0.25888	0.462812	0.18525	0.458102	0.669747	0.28626	0.496262	0.0100486	0.0790298	0.23685	0.248816
cg08074201	0.198066	0.260582	0.0188218	-0.00964066	0.0246774	0.0302241	0.0435174	0.0414379	0.0719348	0.0874539	0.0934084	0.445728	0.576497	0.0314543	-0.0163556	0.331912	0.514281	0.122271	-0.0322223	0.514967	0.632905	0.365654	0.0656926	0.0348251	0.0818227	0.247964	0.212416
cg08134106	0.00165911	0.00185784	0.00579483	0.00627373	0.00299023	0.00429856	0.000643405	0.00321177	0.00688507	0.00732142	0.00762837	0.353618	0.00994596	-0.0018976	0.00016534	0.00357387	0.00399883	0.500944	0.240307	0.549311	0.518237	0.00513374	0.574038	0.00835861	0.00249165	0.249231	0.208938
cg08194677	-0.00156923	-0.00207962	0.00088693	0.00456941	-0.000902875	0.00102429	-0.00136673	-0.00352748	0.00347729	-0.000762884	0.0103062	0.423529	0.00399294	5.57585e-06	-0.00219973	0.00759561	0.00287315	0.405802	0.014824	0.421414	0.718572	-0.00257453	0.355425	0.00466877	0.00392846	0.248063	0.201296
cg08233811	-0.134993	-0.120151	-0.0587719	-0.0667764	-0.067161	-0.0705198	-0.103835	-0.0252132	-0.0929057	0.110775	0.0864466	0.261864	0.17038	-0.14846	0.232719	0.508742	0.0525777	0.216455	0.0288052	0.504	0.556938	0.211669	0.193255	-0.0376861	0.0793941	0.213809	0.210333
cg08261094	0.0166603	0.0372201	-0.133364	-0.0210727	0.0881665	-0.0703816	-0.065671	0.0204005	0.163666	-0.0334964	-0.0255402	0.485037	0.378817	-0.0933028	-0.067622	0.409853	-0.0360575	0.37473	0.0567667	0.375965	0.602057	0.478723	0.410394	0.594401	0.0811541	0.249578	0.244656
cg08495115	0.00188344	-0.00384799	-0.00815018	-0.00381173	-0.000188098	-0.00426283	-0.00404877	0.00511776	-0.00147329	-0.00210692	0.0016794	0.5288	-0.0366634	-0.023109	-0.000736886	0.0974264	0.000283217	0.346571	0.0926865	0.40432	0.647001	0.406863	-0.00524038	-0.00232274	0.00368762	0.24211	0.200015
cg08512702	-0.00142795	0.0232419	-0.0140038	-0.000531094	0.00445909	0.00547415	-0.0133241	-0.00860468	-0.0107745	0.0450922	-0.00331399	0.485474	0.0592547	-0.00230416	-0.00916303	0.366047	-0.00684724	0.494052	0.320384	0.5848	0.603623	0.024115	0.425825	0.00620392	0.0177133	0.249053	0.222258
cg08514735	0.0024178	-0.0156276	0.00307453	0.00725129	-0.000319313	0.00816647	-0.00547452	0.00160753	-0.0063506	-0.00470586	-0.00155096	0.435062	0.00415063	0.0017473	0.0291083	0.00926719	0.00389285	0.380184	0.217653	0.357837	0.724036	0.275454	0.394992	0.00319415	0.00681383	0.232272	0.201546
cg08521321	0.155477	-0.00849552	0.00973955	-0.00977351	-0.00145721	-0.00140311	0.0279772	0.0122573	0.00210769	0.163125	0.00415162	0.537412	0.351305	0.181657	0.264571	-0.00171241	0.0104716	0.478675	0.0764643	0.34614	0.700659	-0.00264873	0.217222	-0.00311758	0.0637422	0.231218	0.20288
cg08528826	-0.0269481	0.0776609	0.0407589	-0.0235347	0.00579475	-0.0178959	-0.0039773	-0.00228273	-0.00533223	0.234264	-0.0130265	0.435746	0.359077	0.046272	-0.0579116	0.393124	0.0595067	0.478737	0.235151	0.562095	0.663633	0.24044	0.214637	-0.0743919	0.0761695	0.234501	0.217551
cg08555612	0.00244737	-0.00998967	0.00730253	0.00346474	0.0145284	-0.00443587	0.0805015	-0.00154926	0.0118155	0.204946	-0.00235897	0.499854	0.00927266	0.310402	0.314465	0.35293	-0.017394	0.533354	0.260269	0.696261	0.741171	0.593436	0.473942	0.137348	0.0636263	0.24171	0.25274
cg08599448	-0.0119085	0.147595	0.148473	-0.0564445	0.00942279	-0.0279712	-0.0491319	0.00814269	0.00795994	-0.0280976	-0.00384019	0.487304	0.1813	0.0121143	0.0572778	0.54361	-0.00855108	0.114534	0.160764	0.429621	0.656562	0.181157	0.361247	-0.0173092	0.0703456	0.227235	0.206855
cg08615596	-0.363115	-0.206286	-0.337575	-0.387599	-0.202064	-0.216467	-0.314088	-0.258322	-0.208996	-0.267811	-0.223275	-0.101892	-0.319487	-0.274208	-0.0135521	0.290637	-0.245288	0.226226	-0.339456	-0.104828	0.295658	-0.391904	0.0642698	-0.295424	0.0682455	0.246608	0.204938
cg08677375	-0.00823744	0.00111973	-0.0130017	-0.00878393	0.00422738	-0.000853348	-0.00874253	-0.0013305	0.00172337	0.000953797	0.0084331	0.470618	0.00343516	-0.00681549	-0.00893671	0.475578	-0.000276663	0.359369	0.242564	0.412073	0.511178	0.435073	0.382417	-0.00739038	0.00657705	0.219943	0.204766
cg08736446	0.125817	0.294524	0.139282	0.167726	0.00258947	0.0097529	-0.00355255	0.0498444	0.00746935	0.0401012	0.00669118	0.445845	0.536918	-0.00765044	-0.00865913	0.449807	0.223202	0.478307	0.0667623	0.598287	0.640515	0.32242	0.428856	0.0186612	0.0949896	0.23742	0.221432
cg08739433	-0.0408794	0.00266076	-0.105777	0.0069426	0.0382321	0.104614	-0.0555018	-0.0323248	-0.00266725	-0.0426482	-0.0641871	0.384418	0.323013	-0.0676407	-0.0492745	0.443715	-0.00267559	0.290705	0.156885	0.514235	0.510785	0.281773	0.0981766	-0.0513588	0.056619	0.216962	0.200745
cg08804846	-0.000905067	0.19444	0.0331365	0.00149293	-0.00208826	0.0546982	-0.0114787	0.00900823	0.040637	0.301142	-0.00409203	0.428407	0.628607	0.289189	0.26528	0.109854	0.253605	0.39806	0.130485	0.60168	0.710265	0.171409	0.339511	0.412038	0.0999884	0.191128	0.219226
cg08818866	0.0509181	0.000281786	-0.105147	0.0254097	0.0421958	0.019691	0.0451843	-0.00930914	0.0421909	-0.050722	0.0558913	-0.42765	-0.483996	-0.0258849	0.0872881	-0.215483	-0.00949736	-0.424804	0.0923851	-0.318112	-0.572275	-0.0698532	-0.199795	-0.410848	0.0498315	0.227449	0.207261
cg09093388	0.00197132	-0.00208782	0.00120416	0.00325631	0.00214451	0.000586554	-0.000626282	-0.0011459	0.00196672	-0.0046468	-0.0010719	0.495564	0.00883009	0.000187435	0.00137604	0.499361	0.00338341	0.45548	0.270174	0.463431	0.587027	-0.00134316	0.00014473	0.000944937	0.0023095	0.248062	0.209708
cg09107161	-0.0197455	0.0459552	0.0143125	-0.0204603	0.0427065	0.0647107	-0.174506	-0.0713157	-0.22708	0.0527143	-0.0795261	0.416862	-0.0533437	0.0891627	0.0914862	0.296745	-0.151543	0.373094	0.221581	0.406978	0.439346	-0.0474849	0.400684	-0.115855	0.0963053	0.222842	0.204999
cg09148630	0.0130216	-0.0633453	-0.117536	-0.14968	0.0106135	-0.19005	0.0288347	0.0439906	-0.0618059	-0.00306315	0.0736106	0.00205554	-0.666927	-0.00394154	0.00933358	0.000668431	0.00525811	-0.361969	0.0479135	-0.205305	-0.330201	-0.321166	-0.191958	-0.636875	0.0854163	0.247247	0.205506
cg09158990	0.00641903	-0.00456758	0.00925979	0.0024114	0.00470541	0.00292212	0.00568194	-0.0078888	-0.00445938	0.173563	0.00540837	0.433775	-0.00206039	0.00190386	-0.00030249	0.277449	-0.00570873	0.50817	0.29135	0.445889	0.678003	-0.00141428	0.00678194	-0.00139893	0.0520094	0.247285	0.204788
cg09159050	-0.0647196	-0.00355168	0.000325375	9.51235e-05	-0.0107072	-0.00364209	0.00161608	-0.0377056	0.000675594	-0.0211329	-0.0108053	-0.506698	-0.331689	-0.00991909	-0.00106221	-0.432589	-0.00670096	-0.472882	-0.369942	-0.390665	-0.603884	-0.0791039	-0.0235519	-0.599077	0.0206982	0.236371	0.223091
cg09192572	0.000795442	0.00601365	0.0167226	0.00122877	0.216254	-0.0122342	0.00744975	0.0178887	0.104229	0.12892	-0.0064313	0.41038	0.151478	0.25918	0.0693758	0.74819	0.00141272	0.527657	0.311364	0.574404	0.688996	0.489457	0.354381	0.0193677	0.0735635	0.247824	0.243687
cg09211893	0.00957449	0.00668961	-0.00217562	0.00581019	0.00178941	0.00190317	0.00126584	-0.022677	-0.00370597	-0.00494755	0.00891772	0.518508	0.468465	0.35141	-0.0041743	0.00280243	-0.00217234	0.415762	0.154001	0.581025	0.570943	0.272194	0.327059	-0.0221359	0.00902652	0.230552	0.219033
cg09248482	0.00138036	0.000791747	-0.00124818	0.00386516	0.00765398	-0.00214617	-0.00254719	0.0071124	-0.00671461	-0.000468249	0.000208954	0.525868	0.00139361	-0.00345197	-0.00862911	0.406783	0.00351958	0.4213	0.199069	0.463962	0.614536	0.0144966	0.252298	-0.00452248	0.00423067	0.237182	0.205058
cg09260640	0.000770304	-0.0011385	0.00301793	0.00158924	-0.00104537	7.53646e-05	-0.00110618	-0.00123902	0.000902716	-0.000245907	-0.00047292	0.486588	0.00378912	-0.000373983	-0.000375849	0.0052024	0.000843608	0.504369	0.266188	0.557629	0.440772	0.0245744	0.524808	-0.00422272	0.00135528	0.24766	0.209983
cg09282497	0.00890367	0.0302902	0.00194925	0.00402027	0.000443918	0.00532718	-0.00368138	0.0461713	0.00152278	0.173813	0.00776228	0.509888	0.43286	0.157792	0.0428958	0.447705	0.0225709	0.39046	0.0874708	0.624469	0.69659	0.0590867	0.347194	0.0101402	0.0514907	0.242664	0.225119
cg09308336	-0.0714559	0.0903578	-0.0392543	-0.013733	-0.0171254	0.0346869	-0.0565736	-0.0439512	-0.0419627	0.176549	-0.0180586	0.379073	-0.0566144	0.0666029	0.505224	0.672924	-0.000881124	0.146977	0.018425	0.427169	0.647035	0.273996	0.0954505	0.232898	0.0740845	0.246195	0.227647
cg09375878	0.13227	-0.0979466	0.0489613	0.032692	-0.00847352	0.0398941	0.0316072	-0.0148675	-0.0187193	0.143853	0.0148267	0.365887	0.345023	0.451561	0.359876	0.580399	0.0222257	0.307744	0.219635	0.58914	0.590221	0.414064	0.470695	0.118668	0.0680406	0.175788	0.221004
cg09382800	0.0049145	-0.00493857	-0.00320905	0.00531899	-0.0121958	0.00347512	0.000673123	-0.000360097	-0.00114501	0.00194991	-0.00333866	0.470859	0.659373	-0.0125794	0.361537	0.578313	-0.00408207	0.41608	0.127601	0.619251	0.0183967	0.0609815	0.470807	0.406808	0.00507602	0.249356	0.243483
cg09436502	-0.00835011	0.04917	-0.00846526	0.0191799	-0.00940558	0.0143954	0.00724422	0.150104	-0.0192036	0.0130599	-0.00715023	0.624891	-0.0476364	-0.00830669	0.0246239	0.689584	-0.0124422	0.183351	-0.00277437	0.243359	0.317912	-0.00102865	0.344094	0.0310468	0.0476858	0.249036	0.201071
cg09504080	-0.00718435	0.180377	-0.0026437	0.00594527	0.0364406	-0.00267946	0.183578	0.03448	0.0116074	0.284707	0.0872347	0.442413	0.376528	-0.012752	0.254301	0.52543	0.00335152	0.289947	0.101047	0.572811	0.615657	0.732747	0.358621	0.00315676	0.0988621	0.249546	0.231239
cg09642925	-0.0213765	0.0108931	-0.0746773	0.199175	0.150145	-0.0158472	-0.0156407	-0.0160553	-0.0248409	0.083593	0.0196564	0.526796	0.643966	0.0876679	0.0133452	0.529167	0.126425	0.234559	0.0444274	0.392911	0.661289	0.562144	0.190917	0.368573	0.0831857	0.233782	0.237619
cg09671962	-0.0122181	0.0113091	-0.00858598	0.234553	0.0121809	0.0295869	-0.00487448	0.016977	0.000296682	0.179674	-0.0116127	0.42764	0.00379115	0.163525	0.376875	0.0740665	0.0240861	0.430313	0.166794	0.46815	0.585278	0.577746	0.00234524	0.00790138	0.0842209	0.228085	0.205115
cg09676684	-0.0211156	-0.0154416	0.0591663	0.0568146	0.20051	-0.00775418	-0.0600777	-0.0430454	-0.0249094	-0.0297951	-0.0872841	0.484185	-0.0368157	0.108663	0.397821	0.625716	-0.0652657	0.472314	0.258545	0.499703	0.6564	0.347096	0.490322	0.0785253	0.0788667	0.242465	0.248044
cg09698655	0.00325714	-0.00870628	0.000362886	-0.000972463	0.0064281	-0.00128537	-0.00964335	0.00784536	0.000230659	-0.0038231	-0.00269033	0.00585664	0.199923	-0.0121822	-0.00910447	0.146443	0.00152442	0.43678	0.0262768	0.194025	0.736188	0.556548	-0.0143487	0.000110325	0.00547313	0.249504	0.201126
cg09704159	-0.00738501	-0.00937986	0.00221332	0.023444	0.00912914	0.00525004	0.0194982	-0.00260724	-0.00981071	0.301758	0.0111986	0.493051	-0.00306348	0.275619	0.0122804	0.271252	-0.01376	0.525819	0.191617	0.618076	0.603973	-0.00729189	0.383748	0.422467	0.0904212	0.238623	0.22506
cg09719477	-0.00295074	-0.00258224	-0.00521633	0.00140561	-0.00286929	0.00120754	-0.000951234	0.00328992	-0.000419341	-0.00562422	0.00486123	0.537173	0.486222	0.111153	-0.0154743	0.0498938	0.00048056	0.368365	0.289764	0.635672	0.649385	0.1574	0.442792	0.00577015	0.0033556	0.248775	0.23157
cg09741221	0.00613172	0.0298081	-0.00707703	0.192819	-0.00262653	0.000784389	0.0247353	-0.0189918	0.0132965	0.0707031	0.0104141	0.451632	0.0191049	0.394116	0.185168	0.00279306	-0.00116299	0.186267	0.267417	0.543328	0.7273	0.450687	0.0709469	0.168039	0.0592542	0.230368	0.209349
cg09785344	-0.00474928	-0.0150948	-0.00621352	-0.00513016	0.0145185	-0.00703479	-0.000919329	-0.00817151	0.00135026	-0.00733722	0.313555	0.493041	-0.00291401	-0.0565249	-0.0062864	-0.00228446	-0.00794627	0.340847	0.105766	0.39739	0.689391	-0.0242925	-0.000642597	0.31213	0.0959959	0.244913	0.202265
cg09785586	-0.0460289	0.122918	-0.0143014	0.00842916	0.0325036	-0.0319083	-0.0159173	-0.0165038	-0.0441743	-0.0226336	-0.0561839	0.0131305	0.361436	-0.065859	-0.0391307	0.41692	-0.101955	0.320578	0.179574	0.482657	0.643272	0.29057	0.350528	0.325719	0.0500851	0.230838	0.212951
cg09788492	-0.0387746	-0.0157741	-0.00236546	0.00885739	-0.00571247	-0.00492822	-0.00311422	0.00186996	-0.0193295	0.166278	-0.0373286	0.271452	0.50105	0.324031	0.10893	0.691036	0.00706519	0.393523	0.264028	0.559054	0.730703	0.58771	0.561228	0.149991	0.0557653	0.229685	0.261931
cg09795919	0.189033	0.00463049	-0.00249287	0.174219	-0.0045783	0.0314975	0.144397	0.0044401	0.0380514	0.107841	0.00159529	0.270979	0.00179935	0.0909952	0.0234047	0.413994	0.00734216	0.0775532	-0.0311331	0.413071	0.706428	0.388957	0.176296	0.623865	0.0761356	0.246996	0.206914
cg09816507	-0.0648404	-0.0349552	-0.105704	-0.0261856	-0.0120222	0.22505	-0.107171	0.0640302	-0.0573419	-0.0307218	-0.0636139	0.324088	0.189481	-0.122618	-0.00311437	0.479678	0.1203	0.293814	0.0808929	0.47506	0.486185	0.0907227	0.361192	0.398265	0.0937008	0.199553	0.20637
cg09820729	-0.517677	-0.271109	-0.415742	-0.426771	-0.296166	-0.406659	-0.490881	-0.369783	-0.492763	-0.257797	-0.346533	-0.358825	-0.510869	-0.34595	0.0873686	0.0255041	-0.359777	0.167645	-0.273122	-0.247995	0.204514	-0.35564	-0.0527376	-0.455109	0.0905793	0.24467	0.212463
cg09872233	-0.0217031	0.0265618	-0.0326213	0.0309914	-0.011265	-0.00762365	-0.017793	0.0607844	0.0165373	-0.00888216	-0.00705879	0.434261	0.399825	0.312175	0.295625	0.613613	-0.0178789	0.493296	0.240946	0.483258	0.695638	0.338074	0.319038	-0.0204129	0.0278008	0.209492	0.234585
cg09881855	-0.0118132	0.164673	-0.0104815	0.0109981	0.00331099	0.0260968	0.0801601	-0.00390632	0.012349	0.00580469	-0.00481817	0.446885	0.00929697	-0.014297	-0.00502644	0.242411	-0.00645594	0.425549	0.12825	0.578973	0.668028	0.0627969	0.363701	0.169622	0.0529958	0.237691	0.205602
cg09884451	-0.0333177	-0.0130791	-0.126224	-0.0408926	0.106223	-0.0414233	-0.0952455	-0.128963	-0.048254	0.15798	-0.106446	0.315715	-0.194344	0.0228923	0.271773	0.555439	-0.0269586	0.289975	0.101958	0.389979	0.527109	0.14022	0.298204	-0.15174	0.0915333	0.238175	0.216392
cg09893576	-0.0223631	-0.138299	-0.0398568	-0.0184709	0.0908383	0.101159	-0.0831656	-0.0270926	-0.105774	0.0632322	-0.0275043	0.434664	0.0203636	0.145043	0.313674	0.474041	-0.0371984	0.413675	0.135881	0.450301	0.518224	0.284879	0.329917	0.122758	0.077284	0.182686	0.206749
cg09906751	-0.00274693	0.00604798	0.0126709	0.015053	0.00544896	-0.00490614	0.00287391	0.104103	0.0700051	0.102263	-0.00662732	0.488929	0.295685	0.312829	0.00929111	0.613291	0.000197724	0.447115	0.225059	0.572222	0.664551	0.395891	0.150384	-0.0135459	0.0428035	0.235814	0.227975
cg09907170	-0.0605187	-0.00823914	0.00539903	0.0418196	0.0481419	0.266323	0.00799024	-0.0337001	0.147332	-0.0560984	-0.015289	0.419222	0.549639	-0.112153	-0.0563042	0.555942	-0.0768798	0.316951	0.0559232	0.53313	0.500258	0.287605	0.364027	0.292101	0.0971265	0.247302	0.227909
cg09929819	0.0233873	0.0167882	0.0507872	0.0480541	0.00715289	0.0678873	-0.0111832	0.0239569	0.0233322	0.00508182	-0.0173398	0.492776	-0.0090468	-0.0389048	0.249925	0.425224	0.0342009	0.45866	0.226215	0.501265	0.738208	0.104905	0.376157	-0.0183104	0.0260801	0.247454	0.220308
cg09952946	-0.0349337	0.0237232	-0.0182233	0.0835522	-0.00865414	-0.0102057	-0.00244484	-0.00603759	-0.0108598	0.176097	-0.00678825	0.465247	0.653387	0.276792	0.311645	0.474942	-0.0126278	0.530276	0.00274184	0.506011	0.55362	-0.027438	0.2974	-0.00954828	0.0611333	0.246855	0.235785
cg10026671	0.00101142	-0.13833	-0.0107961	-0.0722964	-0.0375006	-0.20748	0.0040356	0.0547194	-0.000619667	-0.00389808	-0.0607245	0.174548	0.0520393	-0.0345471	0.00362624	0.469853	0.00291181	0.497372	-0.0858889	0.385431	0.292394	0.188829	0.484361	0.221457	0.0744344	0.208586	0.202249
cg10046388	0.10353	0.186154	0.0227275	0.0111226	-0.00170645	-0.00425106	0.00868984	0.00292476	0.0253581	0.044922	-0.00767691	0.558677	0.200797	0.202246	0.0576102	0.0982052	0.0278704	0.543484	0.238551	0.504474	0.698642	0.0146053	0.428972	-0.0150368	0.0590612	0.243587	0.217181
cg10158886	0.0142558	0.204209	-0.00919904	0.00584884	0.00820402	0.0049735	-0.0126672	0.00385161	-0.00130941	0.0346649	0.0437849	0.389386	0.10691	0.23597	0.047801	0.570897	0.00256827	0.526351	0.0765941	0.492895	0.586797	0.0142395	0.250761	0.00337776	0.0611661	0.230981	0.206975
cg10165894	0.0553019	-0.000835777	0.000152142	-0.000755462	-0.00416103	0.00277363	-0.0111511	-0.000319822	-0.00293192	0.258426	0.00536211	0.438896	0.493418	-0.00411761	0.0334296	0.269367	-0.00498657	0.252208	0.0789393	0.526086	0.731374	0.00447497	0.162828	-0.00252846	0.078579	0.247493	0.212571
cg10171504	-0.0120144	0.00718677	-0.0144536	0.0115955	-0.00320847	-0.00435202	0.00395528	0.0057575	-0.0097052	0.227244	-0.00628783	0.485509	-0.0109341	-0.0115479	-0.0128333	0.471039	-0.0166312	0.371528	0.172848	0.466806	0.611427	0.254112	0.0366212	-0.0271825	0.0696734	0.239009	0.204607
cg10240148	-0.04819	-0.0315796	-0.0074424	0.0611679	0.110646	0.0304619	-0.132112	-0.0349848	0.0116827	-0.0721335	-0.180776	0.41093	-0.126713	-0.0648962	0.0215018	0.436254	-0.0839062	0.215511	0.0881492	0.409192	0.561916	-0.023634	0.41031	0.0236082	0.0831661	0.240585	0.209205
cg10254000	0.00202505	0.303856	-0.000441328	0.000776617	-0.00107518	0.00114505	-0.00269079	0.00327825	-0.000268981	0.0256535	0.00355952	0.511049	0.177836	-0.00490726	0.00834381	0.450879	0.00107733	0.51307	0.211582	0.593301	0.536264	0.397204	0.350804	0.0619206	0.0909795	0.225969	0.219273
cg10313673	-0.0155092	-0.0110025	0.00479055	0.00430658	-0.0513612	-0.022138	-0.0213434	-0.0513478	0.108347	-0.0263148	0.00637971	0.503895	0.334836	-0.0501943	0.0116906	0.432654	-0.0209769	0.453554	0.168943	0.501039	0.388152	0.143079	0.350394	0.00906342	0.0431063	0.211145	0.202271
cg10492801	0.275529	0.0515674	-0.0495898	-0.0155591	0.00232539	-0.00694819	-0.0226241	-0.0120422	0.0121638	-0.00560795	-0.00931468	0.594298	-0.0296368	-0.0289475	0.338674	0.571669	0.131469	0.447383	0.225592	0.269647	0.61984	0.161561	-0.0151273	0.517409	0.0882368	0.241986	0.230627
cg10511618	-0.000719109	-0.0020801	0.00198728	0.00230757	0.00286434	0.00571583	0.00140628	0.00490777	0.00149729	0.00188077	0.00289484	0.511956	0.0138192	-0.0021798	0.00116202	0.453183	0.000760974	0.279478	0.158286	0.499723	0.563264	0.385496	0.184377	0.00188124	0.00220285	0.224404	0.200741
cg10573476	0.0112769	-0.0103223	0.000417145	0.0119046	0.00255317	0.101858	-0.0350973	0.0822526	0.0211769	0.2016	0.0593383	0.191354	-0.0538923	0.167665	0.230937	0.663364	0.206766	0.449338	0.0506843	0.054299	0.694297	0.0118894	0.236033	0.0443497	0.067235	0.238565	0.201564
cg10603290	0.105569	0.0281846	0.015769	0.00663552	0.105937	0.0443272	-0.0915799	-0.045077	0.0869064	0.0656406	-0.038535	0.577896	-0.0367761	-0.0662654	0.0695099	0.590401	0.0994276	0.467159	0.213813	0.488082	0.459241	0.0668104	0.427141	0.468335	0.0647021	0.24101	0.225366
cg10611863	0.0115677	-0.00242997	0.00034633	0.000386893	-0.00191683	0.00180047	-0.00309077	-0.00296106	9.14758e-05	0.0379818	0.0028797	0.514981	0.0101889	-0.00214085	0.456741	0.342756	0.178287	0.155222	0.313241	0.537695	0.569129	0.00330392	0.325251	-0.000691495	0.0119786	0.218504	0.205395
cg10626559	0.0180911	0.134439	-0.0130265	0.0136075	0.0265849	-0.00931247	0.0127082	0.011729	-0.0109664	0.0728785	0.0140829	0.45462	0.202219	-0.0282246	0.0195816	0.461997	0.0430313	0.268866	0.173831	0.569108	0.707589	0.107905	0.330616	-0.00694191	0.0433718	0.236694	0.209042
cg10638734	0.0296512	-0.0110452	0.125431	0.161532	0.0125701	0.0342981	-0.0201008	0.122569	-0.104913	-0.0462691	-0.0958803	0.491151	0.0629572	-0.0256185	0.266074	0.583099	-0.15213	0.367334	0.0229964	0.371113	0.538316	-0.026726	0.268757	0.342964	0.0883186	0.23965	0.214325
cg10684802	-0.085382	-0.0105822	-0.0261788	0.00960045	-0.0333948	-0.039832	-0.0120725	-0.0165019	0.0161564	-0.0274207	-0.0188071	0.396667	0.012324	-0.0167588	0.318292	0.367378	-0.0267039	0.381948	0.156445	0.487472	0.611074	0.564813	0.0947658	-0.00835775	0.0268984	0.232099	0.220453
cg10709593	0.00761664	-0.00112729	0.230939	0.00904823	0.00208543	-0.06157	-0.0994631	0.167135	-0.0633242	0.0668472	0.0756287	0.421682	0.342014	0.222883	0.195914	0.599867	-0.126538	0.422122	0.205224	0.258972	0.564376	0.646457	0.174603	0.337174	0.0995812	0.20968	0.224078
cg10713073	0.00287175	-0.00019227	-0.00393778	0.00164014	0.00109829	0.00106686	0.000655769	-0.00110831	0.00143389	0.00154788	0.000801356	0.493176	0.455323	0.000729703	0.0554127	0.340009	0.00109236	0.366366	0.233366	0.466279	0.607056	0.46623	0.21668	-0.000794382	0.00180101	0.214972	0.212201
cg10736063	0.00167341	0.00551599	0.0185918	0.0968158	0.0216735	-0.0288315	-0.00629145	0.00971967	0.0164318	0.182266	0.00823391	0.549005	0.36969	0.327117	-0.0116038	0.300833	0.0101158	0.29161	0.252948	0.69354	0.684475	0.0315243	0.216135	0.31516	0.0592422	0.229444	0.222181
cg10757065	-0.0827471	0.133247	0.130247	-0.00144014	0.028823	-0.01299	0.236337	0.0697124	-0.0433054	0.0879436	-0.0182788	0.366594	0.342298	0.197031	0.307798	0.616365	-0.00717112	0.0437512	0.0928337	0.552176	0.577604	0.602307	0.239763	0.242548	0.0937686	0.214692	0.217242
cg10817615	0.000253676	-0.00132432	0.00170049	0.000497857	0.00330382	5.42669e-05	-0.00245226	0.00100313	-0.000767728	0.304206	0.00112459	0.522807	0.170974	0.00124235	0.00323839	0.176378	0.00122934	0.42964	0.288834	0.585881	0.694246	0.360217	0.0922527	-0.00203679	0.0916322	0.244066	0.219483
cg10926113	-0.00476514	-0.00465978	-8.87666e-05	0.00612196	0.000558567	0.00556278	-0.00442973	-0.00137919	0.00865128	-0.000843426	-0.00256826	0.480374	0.00307988	0.000477984	-0.00367129	0.308856	0.00380435	0.424626	-0.00130155	0.547231	0.6293	0.00152998	0.202559	-4.60167e-05	0.00465205	0.245676	0.204491
cg10932068	0.00134979	0.235403	-0.00269932	-0.00610746	-0.00230107	0.000342489	0.00199033	0.0190109	0.00169086	0.0363886	0.00566982	0.523642	0.333223	-0.00374099	0.0984774	0.512251	0.00239503	0.550236	0.167581	0.616945	0.560132	0.469993	0.397657	0.0429063	0.0703608	0.234483	0.233434
cg10962535	-0.00448662	-0.121262	-0.0694707	-0.0418408	-0.0611605	-0.0783408	0.0824279	0.243254	-0.0563908	0.00203459	-0.0303474	0.256952	0.277479	-0.0835066	0.296843	0.660923	0.101323	0.357308	0.0244022	0.384256	0.555538	0.00411983	0.155313	0.12541	0.0997898	0.216515	0.212709
cg10977320	-0.0135956	0.148962	0.0156729	0.00254763	0.0971362	0.100656	-0.00589986	0.0871779	-0.00716306	0.140143	0.289384	0.458734	-0.0392388	-0.00482037	0.248802	0.544092	0.246209	0.385856	0.143337	0.626813	0.566753	0.568329	0.400512	0.0170283	0.093168	0.235416	0.218902
cg10994511	-0.00269498	-0.00423856	-0.0196336	0.124703	0.00662857	0.000265187	-0.00431292	-2.86237e-05	-0.00239364	0.124065	-0.00490115	0.481137	0.610219	0.332286	-0.00904275	0.101247	0.00106455	0.205484	0.141435	0.535082	0.662487	0.561434	0.193562	0.0150512	0.0521028	0.247607	0.22968
cg11081307	0.0155711	-0.0425729	-0.0345433	0.00637717	-0.00358804	0.00572169	0.013155	-0.270976	-0.0256622	-0.0566666	-0.00748383	-0.390093	0.0176738	-0.145434	-0.217092	-0.414402	-0.475589	-0.597253	-0.0812909	-0.603053	-0.34755	-0.244629	-0.237237	-0.0181152	0.0814047	0.203887	0.202649
cg11117108	-0.0250823	0.0153871	0.0529032	0.0139429	0.00439386	-0.00370642	0.0067673	0.0157275	0.0122636	0.119775	0.00250439	0.461051	0.260387	0.300754	0.0232571	0.409334	0.0116283	0.35784	0.287885	0.502332	0.705258	0.207657	0.122794	0.361994	0.0380665	0.193794	0.204635
cg11189384	-0.0312191	0.0186395	-0.0567805	0.00764201	-0.0154265	-0.0369454	-0.0130442	0.0509258	-0.0464188	0.0927496	0.0338479	0.40741	0.326334	-0.0361224	0.0107471	0.587141	-0.0406665	0.404344	0.167749	0.367374	0.568104	0.206456	0.163693	-0.0385501	0.0456864	0.224379	0.204462
cg11210881	-0.0163467	0.0411666	-0.0276806	0.0528963	-0.000323413	0.000388352	0.0168641	-0.0149941	-0.000774766	0.0119464	-0.00131441	0.49977	0.375702	0.0337564	-0.0227634	0.425693	0.020114	0.434803	0.301353	0.579708	0.628253	0.47209	0.428913	0.00786227	0.0241519	0.231717	0.232784
cg11226148	0.0783018	0.0888969	0.00839689	0.018688	0.0185835	0.023729	-0.0109974	0.0418535	0.0839163	0.2232	0.0175971	0.52707	0.626786	0.435104	-0.00819934	0.446115	0.0104362	0.631692	0.290496	0.557123	0.676094	0.413871	0.341814	0.0262826	0.0652123	0.240702	0.245132
cg11267829	-0.00425431	-0.00369565	0.00147431	-0.000199552	0.0048737	0.00108733	-0.001077	-0.000904171	-0.000369094	-0.00112586	0.00235488	0.523805	-0.00413689	0.396577	0.00184507	0.383741	-0.00166026	0.30955	0.207472	0.430773	0.611229	0.0130237	0.45289	-0.0100201	0.00259858	0.230392	0.211105
cg11297107	-0.0884605	0.0395942	-0.029127	-0.0392614	-0.0177695	-0.00792896	-0.0560681	-0.0321656	-0.0439564	-0.0538217	-0.0249495	0.278758	0.541062	0.304838	0.202552	0.159539	0.117969	0.553804	0.217741	0.538792	0.682812	0.403543	0.439808	-0.0168763	0.0322556	0.205188	0.241591
cg11396791	0.040341	0.0749397	0.0749503	0.0238225	0.00687053	0.0239856	0.14226	0.0188387	0.0223995	0.298956	0.0142872	0.462042	0.602856	0.447184	0.0624734	0.667335	0.141254	0.385961	0.0667181	0.593066	0.648667	0.544746	0.399363	0.3568	0.0864408	0.210222	0.239529
cg11431055	0.146799	0.0512304	0.218905	0.0140892	0.0116097	0.00417769	0.226502	0.162475	0.0135776	0.194367	0.133005	0.40886	0.500191	0.137439	0.0900679	0.524009	-0.0412993	0.309958	0.0967817	0.624697	0.690061	0.714897	0.315618	0.218131	0.0893959	0.246743	0.225662
cg11476211	0.0145513	-0.000109477	0.00445754	0.0198169	-0.00477679	0.001656	-0.00258031	0.00754875	0.0349253	-0.00385439	0.00317833	0.53103	0.0201341	-0.0299081	0.00285049	0.678844	-0.0101761	0.352261	0.199756	0.139363	0.405631	0.23698	0.419838	0.0209439	0.0120393	0.232313	0.202306
cg11530960	-0.0101262	-0.00453632	-0.0385366	0.00979857	-0.00246778	0.0170945	-0.0114288	0.00384271	0.0882425	-0.00123306	-0.0189388	0.412582	0.568113	-0.0339848	-0.0426505	0.447511	0.226361	0.356923	0.115736	0.224168	0.465652	0.622276	0.234869	-0.0341504	0.0319428	0.227692	0.215754
cg11531579	-0.0169362	0.150376	0.00871874	0.20057	-0.00430892	0.0735143	-0.00915892	-0.0250359	0.122178	0.195918	0.0225335	0.343055	0.540474	0.0759962	0.424594	0.542988	0.457646	0.195205	0.0552514	0.432634	0.643282	0.580292	0.275718	0.124834	0.0873171	0.199413	0.216103
cg11696361	0.145778	0.136357	-0.0126805	0.00135143	-0.0101778	0.206206	0.00796753	-0.00155873	-0.0337071	0.0713318	0.0416052	0.174889	0.319614	-0.00518894	0.160963	0.630449	0.0356843	0.0188797	0.0273122	0.670922	0.514385	-0.00718446	0.436839	0.145684	0.0793127	0.247485	0.20987
cg11714014	0.0325296	-0.146381	0.124685	-0.0931811	0.0364026	-0.10599	-0.0743591	-0.167341	-0.0708448	0.0291595	-0.119895	0.2322	0.215555	-0.0396868	-0.044567	0.248194	0.392408	0.373442	-0.0238839	0.556801	0.287046	0.698337	0.460911	-0.0386292	0.0922095	0.24267	0.242143
cg11715903	0.00377982	0.00937302	0.000986917	0.000669809	0.000890098	-0.00280604	0.00044736	-0.00576716	0.00133846	0.304358	-0.00313944	0.509686	0.00809207	0.259368	3.5769e-06	0.377566	0.00277358	0.373775	0.0815147	0.584989	0.638131	-0.000151745	0.18516	-0.000897191	0.0916772	0.241207	0.211666
cg11718806	0.0577735	-0.0483554	-0.0647797	0.00263801	-0.0224947	-0.0606571	-0.0688465	-0.0190768	-0.0388625	0.22296	-0.0723601	0.429921	0.335984	-0.0917789	0.248156	0.515486	0.185127	0.358332	0.106237	0.552458	0.573107	0.225065	0.315385	0.363624	0.0863042	0.186977	0.221722
cg11729679	-0.0162934	-0.0182086	-0.0119643	0.015681	0.0174383	0.276041	-0.0355505	-0.0291737	0.127922	-0.0247413	-0.0384431	0.384725	0.549089	-0.0380648	-0.0255383	0.546126	-0.0545442	0.310176	0.131193	0.523563	0.603928	0.343413	0.336281	0.204649	0.0958038	0.234246	0.226816
cg12003822	0.0188645	-0.0195342	-0.00345502	0.0119646	-0.0101331	0.0131782	0.00566212	0.00248043	-0.0427398	-0.0311989	-0.0189508	-0.273809	-0.71014	-0.00988033	-0.226498	-0.467979	-0.0133282	-0.398068	-0.0736434	-0.607026	-0.0108638	-0.13693	-0.28341	-0.13391	0.0196732	0.23065	0.210231
[truncated: 329 more rows]

## Sheet: Table S4
Table S4. Identification of 468 differential methylated genes at the promoter region.
DMR_id	CHR	Gene	start	end	hiTMBT_AVG	hiTMBN_AVG	Delta beta
DMR_1	chr5	ACSL6	131347278	131347582	0.341181	0.0308545	0.310327
[truncated: 467 more rows]

## Sheet: Table S5
Table S5. Receiver operating characteristic curve analyses of 4 gene for discriminating CRC tissues and adjacent normal tissues in the TCGA discovery set
[truncated: 5 more rows]

[truncated: 1 more sheets: Table S6]
